# Supplementary material for: Microbial and Chemical Characterization of Underwater Fresh Water Springs in the Dead Sea
Source: PLoS One. 2012 Jun 5;7(6):e38319. doi: 10.1371/journal.pone.0038319 (PMC3367964; doi:10.1371/journal.pone.0038319)
Supplement: Table S3 — A list of Bacterial taxonomic paths and their relative abundance in the samples. Where possible, the taxonomic path is resolved down to the genus level (depth 6). The table is available as a separate file. (XLS) [file pone.0038319.s010.xls]

## Sheet: Sup Table 3
W_SP1	W_SP1A	W_SP2	W_SP3	W_SP11	W_SP10	S_SP1A	S_SP2	S_SP3	S_SP11	S_REF	WB_SP2	WB_SP2a	WB3	WB_SP12a	WB_SP12b	GB_SP12	GB2_SP12	Tax depth 1 (Domain level)	Tax depth 2 (Phylum level)	Tax depth 3 (Class level)	Tax depth 4 (Order level)	Tax depth 5 (Family level)	Tax depth 6 (Genus level)
-	-	-	-	0.0114	-	-	-	-	-	-	-	-	-	-	-	-	-	Bacteria	Acidobacteria	Acidobacteria	BPC015
-	-	-	-	0.0456	0.0299	-	-	-	-	-	-	-	0.0329	-	-	-	-	Bacteria	Acidobacteria	Acidobacteria	BPC102
-	-	-	-	-	-	-	-	-	0.164	-	-	-	-	-	-	-	-	Bacteria	Acidobacteria	Acidobacteria	Candidatus Chloracidobacterium
-	-	-	-	0.0114	-	-	-	-	-	-	-	-	-	-	-	-	-	Bacteria	Acidobacteria	Acidobacteria	Candidatus Solibacter
-	0.7634	-	-	-	-	-	-	-	-	-	-	-	-	-	-	-	-	Bacteria	Acidobacteria	Acidobacteria	DA023
-	-	-	-	-	0.0199	-	-	-	-	-	-	-	-	-	-	-	-	Bacteria	Acidobacteria	Acidobacteria	DA052
-	-	-	-	-	-	-	0.0493	-	0.0547	-	-	-	-	-	-	-	-	Bacteria	Acidobacteria	Acidobacteria	RB41
-	-	0.0276	-	-	-	-	-	-	-	-	-	-	-	-	-	-	-	Bacteria	Acidobacteria	Acidobacteria	S035
-	-	-	-	-	-	-	-	-	-	-	-	-	-	0.0223	0.0612	0.0952	0.0715	Bacteria	Acidobacteria	Holophagae	Acanthopleuribacterales	Acanthopleuribacteraceae	Acanthopleuribacter
-	-	-	-	-	-	-	0.2465	0.0932	-	-	-	-	-	-	-	-	-	Bacteria	Acidobacteria	Holophagae	FW34
-	-	-	-	-	-	-	-	-	-	-	-	-	-	-	0.0153	-	-	Bacteria	Acidobacteria	Holophagae	Sva0725
-	-	-	-	0.0114	0.01	-	-	-	-	-	-	-	-	-	-	-	-	Bacteria	Acidobacteria	RB25
-	-	-	-	-	-	12.5954	9.7633	8.5229	0.2296	7.9002	11.5899	9.2652	11.6562	-	-	-	-	Bacteria	Actinobacteria	Acidimicrobiia	Acidimicrobiales	Acidimicrobiaceae	Acidimicrobium
-	-	-	-	-	-	-	-	-	-	-	0.1486	-	-	-	-	-	-	Bacteria	Actinobacteria	Acidimicrobiia	Acidimicrobiales	Acidimicrobiaceae	CL500-29 marine group
0.0371	-	-	-	-	-	-	-	-	-	-	-	-	-	-	-	-	-	Bacteria	Actinobacteria	Acidimicrobiia	Acidimicrobiales	Acidimicrobiaceae	Ilumatobacter
-	-	-	-	0.0228	-	-	-	0.0186	-	-	-	-	-	-	-	-	-	Bacteria	Actinobacteria	Acidimicrobiia	Acidimicrobiales	OCS155 marine group
-	-	-	-	-	-	0.0382	-	-	-	-	-	-	-	-	-	-	-	Bacteria	Actinobacteria	Acidimicrobiia	Acidimicrobiales	Sva0996 marine group
-	-	-	-	0.0114	-	0.0763	1.3314	0.2611	0.0219	0.4158	0.1486	0.7987	0.5927	-	-	-	-	Bacteria	Actinobacteria	Acidimicrobiia	Acidimicrobiales	TM214
-	-	-	-	-	-	-	0.0986	-	0.0109	-	-	-	-	-	-	-	-	Bacteria	Actinobacteria	Acidimicrobiia	Acidimicrobiales	uncultured
0.0742	-	-	-	-	-	-	-	-	0.0875	-	-	-	-	-	-	0.0095	-	Bacteria	Actinobacteria	Actinobacteria	Actinomycetales	Actinomycetaceae	Actinomyces
0.2597	7.6336	-	2.8141	-	0.0398	-	-	0.317	83.8636	0.8316	-	-	0.0988	-	-	-	-	Bacteria	Actinobacteria	Actinobacteria	Corynebacteriales	Corynebacteriaceae	Corynebacterium
-	-	-	0.1963	-	-	-	-	-	-	-	-	-	-	-	-	-	-	Bacteria	Actinobacteria	Actinobacteria	Corynebacteriales	Corynebacteriaceae	Turicella
-	-	-	0.0654	-	-	-	-	-	-	-	-	-	-	-	-	-	-	Bacteria	Actinobacteria	Actinobacteria	Corynebacteriales	Corynebacteriaceae	uncultured
-	-	-	-	-	0.01	-	-	-	-	-	-	-	-	-	-	-	-	Bacteria	Actinobacteria	Actinobacteria	Corynebacteriales	Dietziaceae	Dietzia
0.1484	-	-	-	0.0114	-	-	-	-	-	-	-	-	-	-	-	-	-	Bacteria	Actinobacteria	Actinobacteria	Corynebacteriales	Nocardiaceae	Rhodococcus
-	-	-	-	-	-	-	-	-	-	0.0693	-	-	-	-	-	-	-	Bacteria	Actinobacteria	Actinobacteria	Corynebacteriales	Nocardiaceae	Williamsia
-	0.3817	-	-	-	-	-	-	-	-	-	-	-	-	-	-	-	-	Bacteria	Actinobacteria	Actinobacteria	Frankiales	Frankiaceae	Frankia
-	3.0534	-	-	0.0114	-	-	-	-	-	-	-	-	-	-	-	-	-	Bacteria	Actinobacteria	Actinobacteria	Frankiales	Geodermatophilaceae	Blastococcus
-	3.0534	-	-	-	-	-	-	-	-	-	-	-	-	-	-	-	-	Bacteria	Actinobacteria	Actinobacteria	Frankiales	Geodermatophilaceae	Geodermatophilus
-	-	-	-	-	-	-	-	0.0373	0.0656	-	-	-	-	-	-	-	-	Bacteria	Actinobacteria	Actinobacteria	Frankiales	uncultured
-	0.7634	-	-	-	-	-	-	-	-	-	-	-	-	-	-	-	-	Bacteria	Actinobacteria	Actinobacteria	Kineosporiales	Kineosporiaceae
-	-	-	-	0.0228	0.0199	-	-	-	-	-	-	-	-	-	-	-	-	Bacteria	Actinobacteria	Actinobacteria	Kineosporiales	Kineosporiaceae	Kineococcus
-	-	-	-	-	-	-	-	-	-	0.0347	-	-	-	-	-	-	-	Bacteria	Actinobacteria	Actinobacteria	Micrococcales	Dermabacteraceae	Brachybacterium
-	-	-	-	-	0.01	-	-	-	-	-	-	-	-	-	-	-	-	Bacteria	Actinobacteria	Actinobacteria	Micrococcales	Intrasporangiaceae	Janibacter
-	-	-	-	-	-	-	-	0.0746	-	-	-	-	-	-	-	-	-	Bacteria	Actinobacteria	Actinobacteria	Micrococcales	Intrasporangiaceae	Terrabacter
-	-	-	-	-	-	-	-	-	-	-	0.4458	-	-	-	-	-	-	Bacteria	Actinobacteria	Actinobacteria	Micrococcales	Microbacteriaceae	Curtobacterium
-	-	-	-	-	-	-	0.0493	-	-	-	-	-	-	-	-	-	-	Bacteria	Actinobacteria	Actinobacteria	Micrococcales	Microbacteriaceae	Leifsonia
0.0371	-	-	-	-	-	-	-	-	-	-	-	-	-	-	-	-	-	Bacteria	Actinobacteria	Actinobacteria	Micrococcales	Microbacteriaceae	Leucobacter
0.1855	-	-	-	-	-	-	0.2959	-	-	-	-	-	-	-	-	-	-	Bacteria	Actinobacteria	Actinobacteria	Micrococcales	Microbacteriaceae	Microbacterium
-	-	-	-	-	-	-	0.1479	-	-	-	-	-	-	-	-	-	-	Bacteria	Actinobacteria	Actinobacteria	Micrococcales	Microbacteriaceae	S24526
-	-	-	-	-	-	-	-	-	0.1203	-	-	-	-	-	-	-	-	Bacteria	Actinobacteria	Actinobacteria	Micrococcales	Microbacteriaceae	Yonghaparkia
-	-	-	-	-	-	-	-	0.1865	0.0109	0.8316	-	-	-	-	-	-	-	Bacteria	Actinobacteria	Actinobacteria	Micrococcales	Micrococcaceae	Arthrobacter
-	-	-	-	-	-	-	-	-	-	-	-	-	-	0.0111	-	-	-	Bacteria	Actinobacteria	Actinobacteria	Micrococcales	Micrococcaceae	Kocuria
-	1.145	-	-	-	-	-	-	-	-	-	-	-	-	0.0111	-	-	-	Bacteria	Actinobacteria	Actinobacteria	Micrococcales	Micrococcaceae	Micrococcus
-	-	-	-	0.0228	-	-	-	-	-	-	-	-	-	-	-	-	-	Bacteria	Actinobacteria	Actinobacteria	Micrococcales	Micrococcaceae	uncultured
-	1.145	-	-	-	-	-	-	-	-	-	-	-	-	-	-	-	-	Bacteria	Actinobacteria	Actinobacteria	Micromonosporales	Micromonosporaceae	Pseudosporangium
-	1.5267	-	-	-	-	-	-	-	-	-	-	-	-	-	-	-	-	Bacteria	Actinobacteria	Actinobacteria	Micromonosporales	Micromonosporaceae	Virgisporangium
-	-	-	-	-	-	-	0.0493	-	-	-	-	-	-	-	-	-	0.0238	Bacteria	Actinobacteria	Actinobacteria	Propionibacteriales	Nocardioidaceae	Aeromicrobium
-	-	-	-	-	-	-	-	-	0.0656	-	-	-	-	-	-	-	-	Bacteria	Actinobacteria	Actinobacteria	Propionibacteriales	Nocardioidaceae	Marmoricola
-	2.2901	-	-	-	-	-	0.0493	0.0746	-	-	-	-	-	-	-	-	-	Bacteria	Actinobacteria	Actinobacteria	Propionibacteriales	Nocardioidaceae	Nocardioides
0.8905	17.1756	1.6561	7.199	-	0.0896	-	0.7396	0.5595	0.2514	0.7277	0.5201	-	1.35	0.0334	0.0153	-	-	Bacteria	Actinobacteria	Actinobacteria	Propionibacteriales	Propionibacteriaceae	Propionibacterium
-	-	-	-	-	-	-	-	-	-	-	-	-	0.0659	-	-	-	-	Bacteria	Actinobacteria	Actinobacteria	Pseudonocardiales	Pseudonocardiaceae	Crossiella
-	0.3817	-	-	-	-	-	-	-	-	-	-	-	-	-	-	-	-	Bacteria	Actinobacteria	Actinobacteria	Pseudonocardiales	Pseudonocardiaceae	Pseudonocardia
-	-	-	-	0.0114	-	-	-	0.2051	-	-	-	-	-	-	-	-	-	Bacteria	Actinobacteria	Actinobacteria	Streptomycetales	Streptomycetaceae	Streptomyces
-	-	-	-	-	-	-	-	-	0.0875	-	-	-	-	-	-	-	-	Bacteria	Actinobacteria	Coriobacteria	Coriobacteriales	Coriobacteriaceae	Eggerthella
-	-	-	-	-	-	2.9389	-	-	-	-	-	-	-	-	-	-	-	Bacteria	Actinobacteria	Coriobacteria	Coriobacteriales	Coriobacteriaceae	Gordonibacter
-	-	-	-	-	-	-	-	-	0.0109	-	-	-	-	-	-	-	-	Bacteria	Actinobacteria	Nitriliruptoria	Euzebyales	Euzebyaceae	Euzebya
-	-	0.0552	-	0.5015	0.2389	-	-	-	-	-	-	-	-	-	-	-	-	Bacteria	Actinobacteria	OPB41
-	0.3817	-	-	-	-	-	-	-	0.0109	0.4851	-	-	-	-	-	-	-	Bacteria	Actinobacteria	Rubrobacteria	Rubrobacterales	Rubrobacteriaceae	Rubrobacter
-	-	-	-	-	-	-	-	-	0.0656	-	-	-	-	-	-	-	-	Bacteria	Actinobacteria	Thermoleophilia	AKIW543
-	0.3817	-	-	-	-	-	-	-	-	-	-	-	-	-	-	-	-	Bacteria	Actinobacteria	Thermoleophilia	Solirubrobacterales	480-2
-	2.6718	-	-	-	-	-	-	-	-	-	-	-	-	-	-	-	-	Bacteria	Actinobacteria	Thermoleophilia	Solirubrobacterales	Patulibacteraceae	Patulibacter
-	-	-	-	-	-	-	-	-	0.0109	-	-	-	-	-	-	-	-	Bacteria	Actinobacteria	Thermoleophilia	Solirubrobacterales	Solirubrobacteriaceae	Solirubrobacter
-	-	-	-	-	-	-	-	-	0.0109	-	-	-	-	-	-	-	-	Bacteria	Actinobacteria	Thermoleophilia	Solirubrobacterales	YNPFFP1
-	-	-	-	0.6725	0.3783	-	0.641	0.2238	0.0219	0.8316	0.1486	-	0.2634	-	-	-	-	Bacteria	Armatimonadetes
0.2226	-	2.7601	-	0.9347	0.4181	-	-	-	-	-	-	-	-	-	-	-	0.0357	Bacteria	BD1-5
-	-	-	-	0.0228	0.0199	-	-	-	-	-	-	-	-	-	-	-	-	Bacteria	BHI80-139
0.2597	-	0.0276	-	0.0684	0.0299	-	-	-	-	-	0.1486	-	-	0.1003	0.0612	0.0381	0.0476	Bacteria	Bacteroidetes	BD2-2
-	-	-	-	-	-	-	0.5424	0.69	0.8199	0.9356	-	-	-	-	-	-	-	Bacteria	Bacteroidetes	Bacteroidia	Bacteroidales	Bacteroidaceae	Bacteroides
0.0371	-	3.3398	0.4581	-	0.01	-	-	-	-	-	-	-	-	-	-	-	-	Bacteria	Bacteroidetes	Bacteroidia	Bacteroidales	Marinilabiaceae	Anaerophaga
-	-	1.1317	-	-	-	-	-	-	-	-	-	-	-	-	-	-	-	Bacteria	Bacteroidetes	Bacteroidia	Bacteroidales	Marinilabiaceae	Marinilabilia
0.2226	-	0.7728	0.0654	0.1938	0.3086	-	-	-	-	-	-	-	-	2.0506	1.9569	0.1809	0.0715	Bacteria	Bacteroidetes	Bacteroidia	Bacteroidales	Marinilabiaceae	uncultured
-	-	-	-	-	-	-	-	-	-	-	-	-	-	-	-	0.0095	-	Bacteria	Bacteroidetes	Bacteroidia	Bacteroidales	MgMjR-022
-	-	0.0276	-	-	-	-	-	-	-	-	-	-	-	-	-	-	-	Bacteria	Bacteroidetes	Bacteroidia	Bacteroidales	Porphyromonadaceae	uncultured
-	-	-	-	-	-	-	-	-	0.1859	-	-	-	0.0659	-	-	-	-	Bacteria	Bacteroidetes	Bacteroidia	Bacteroidales	Prevotellaceae	Prevotella
-	-	-	-	-	-	-	-	-	-	0.0693	-	-	-	-	-	-	-	Bacteria	Bacteroidetes	Bacteroidia	Bacteroidales	Prevotellaceae	uncultured
-	-	-	0.0654	-	-	-	-	-	-	-	-	-	-	-	-	-	-	Bacteria	Bacteroidetes	Bacteroidia	Bacteroidales	S24-7
-	-	0.4692	-	-	-	-	-	-	-	-	-	-	-	0.3455	0.5657	-	-	Bacteria	Bacteroidetes	Class Incertae Sedis	Order Incertae Sedis	Family Incertae Sedis	Prolixibacter
-	-	-	-	-	-	-	-	0.0373	-	-	-	-	-	-	-	-	-	Bacteria	Bacteroidetes	Cytophagia	Cytophagales
-	-	-	-	-	-	-	0.4931	-	-	0.9356	0.8172	-	0.1317	-	-	-	-	Bacteria	Bacteroidetes	Cytophagia	Cytophagales	Cytophagaceae	Flectobacillus
-	-	-	-	-	-	0.458	0.1972	0.1492	0.0109	0.693	0.5201	0.0532	0.7903	-	-	-	-	Bacteria	Bacteroidetes	Cytophagia	Cytophagales	Cytophagaceae	Flexibacter
-	-	-	-	-	-	-	-	-	-	-	-	-	-	-	-	-	0.0119	Bacteria	Bacteroidetes	Cytophagia	Cytophagales	Cytophagaceae	Hymenobacter
-	-	-	-	-	-	-	0.4931	0.5968	-	1.5593	0.1486	-	1.7451	-	-	-	-	Bacteria	Bacteroidetes	Cytophagia	Cytophagales	Cytophagaceae	Siphonobacter
-	-	-	-	-	-	-	-	-	-	0.0693	-	0.0532	-	-	-	-	-	Bacteria	Bacteroidetes	Cytophagia	Cytophagales	Flammeovirgaceae	Marinoscillum
-	-	-	-	-	-	-	-	-	-	-	-	-	-	-	0.0459	-	-	Bacteria	Bacteroidetes	Cytophagia	Cytophagales	Flammeovirgaceae	Reichenbachiella
-	-	-	-	-	0.0199	-	-	-	-	-	-	-	-	-	-	-	-	Bacteria	Bacteroidetes	Cytophagia	Order II Incertae Sedis	Rhodothermaceae	uncultured
-	-	-	-	0.0228	-	-	-	-	-	-	-	-	-	-	-	-	-	Bacteria	Bacteroidetes	Cytophagia	Order III Incertae Sedis	MAT-CR-P4-C12
-	-	-	-	-	-	-	-	-	-	-	-	-	-	0.0111	-	-	-	Bacteria	Bacteroidetes	Flavobacteria	Flavobacteriales	Cryomorphaceae	Crocinitomix
-	-	-	-	-	-	-	-	-	-	-	-	-	-	0.0111	0.0153	-	-	Bacteria	Bacteroidetes	Flavobacteria	Flavobacteriales	Cryomorphaceae	Fluviicola
-	-	-	-	-	-	-	0.4438	-	-	0.1386	0.2229	-	-	0.0334	0.0153	-	-	Bacteria	Bacteroidetes	Flavobacteria	Flavobacteriales	Cryomorphaceae	NS7 marine group
-	-	0.0276	-	-	-	-	-	-	-	-	-	-	-	-	-	-	-	Bacteria	Bacteroidetes	Flavobacteria	Flavobacteriales	Cryomorphaceae	Owenweeksia
0.2597	-	-	0.4581	-	-	-	-	-	-	-	-	-	-	-	-	-	-	Bacteria	Bacteroidetes	Flavobacteria	Flavobacteriales	Flavobacteriaceae	Chryseobacterium
-	0.3817	-	-	-	-	-	-	-	-	-	-	-	-	-	-	-	-	Bacteria	Bacteroidetes	Flavobacteria	Flavobacteriales	Flavobacteriaceae	Cloacibacterium
-	-	0.0552	-	-	-	-	-	-	-	-	-	-	-	-	-	-	-	Bacteria	Bacteroidetes	Flavobacteria	Flavobacteriales	Flavobacteriaceae	Empedobacter
-	-	-	-	-	-	-	-	-	0.0765	0.3465	0.0743	-	0.0659	-	-	-	-	Bacteria	Bacteroidetes	Flavobacteria	Flavobacteriales	Flavobacteriaceae	Flavobacterium
-	-	-	-	-	-	-	-	-	-	-	0.5944	0.3195	-	-	-	-	-	Bacteria	Bacteroidetes	Flavobacteria	Flavobacteriales	Flavobacteriaceae	Lutibacter
-	-	-	-	-	-	-	-	-	-	0.1386	-	0.0532	0.0988	-	-	-	-	Bacteria	Bacteroidetes	Flavobacteria	Flavobacteriales	Flavobacteriaceae	Maritimimonas
-	-	-	-	-	-	0.1527	0.0493	0.2797	-	0.2079	-	1.3845	0.3622	-	-	-	-	Bacteria	Bacteroidetes	Flavobacteria	Flavobacteriales	Flavobacteriaceae	NS2b marine group
-	-	-	-	-	-	-	-	0.5595	-	0.2426	-	2.0234	-	-	-	-	-	Bacteria	Bacteroidetes	Flavobacteria	Flavobacteriales	Flavobacteriaceae	NS5 marine group
-	-	-	-	-	-	-	-	-	-	-	-	-	0.0988	-	-	-	-	Bacteria	Bacteroidetes	Flavobacteria	Flavobacteriales	Flavobacteriaceae	Polaribacter
-	-	-	-	-	-	-	-	-	-	0.0693	-	-	-	-	-	-	-	Bacteria	Bacteroidetes	Flavobacteria	Flavobacteriales	Flavobacteriaceae	Sufflavibacter
-	-	-	-	-	-	-	-	-	-	-	-	-	0.0988	0.0223	-	-	-	Bacteria	Bacteroidetes	Flavobacteria	Flavobacteriales	Flavobacteriaceae	uncultured
-	-	-	-	-	-	-	-	-	-	-	-	0.1065	-	-	-	-	-	Bacteria	Bacteroidetes	Flavobacteria	Flavobacteriales	NS9 marine group
0.2968	-	1.0489	0.0654	0.0114	0.0498	-	-	-	-	-	-	-	-	-	-	-	-	Bacteria	Bacteroidetes	SB-1
0.1484	-	0.0276	0.1309	0.0114	-	-	-	0.0746	-	-	-	-	-	-	-	-	0.0119	Bacteria	Bacteroidetes	SB-5
-	-	-	-	-	-	-	-	-	-	-	2.6003	-	-	-	-	-	-	Bacteria	Bacteroidetes	SM1A07
-	-	-	-	-	-	-	-	-	0.0109	-	-	-	-	-	-	-	-	Bacteria	Bacteroidetes	Sphingobacteria	Sphingobacteriales	Chitinophagaceae	Flavisolibacter
-	-	0.0276	-	-	-	-	-	-	-	-	-	-	-	-	-	-	-	Bacteria	Bacteroidetes	Sphingobacteria	Sphingobacteriales	Chitinophagaceae	Sediminibacterium
-	0.3817	-	-	-	-	-	-	-	-	-	-	-	-	-	-	-	-	Bacteria	Bacteroidetes	Sphingobacteria	Sphingobacteriales	Chitinophagaceae	Segetibacter
0.1113	-	-	-	-	-	0.8397	-	0.4662	-	0.693	0.6686	0.3727	3.1939	-	-	-	-	Bacteria	Bacteroidetes	Sphingobacteria	Sphingobacteriales	Chitinophagaceae	uncultured
0.0742	-	-	-	-	-	-	-	-	-	-	-	-	-	0.0892	0.2293	1.2565	2.2032	Bacteria	Bacteroidetes	Sphingobacteria	Sphingobacteriales	E6aC02
0.1855	-	0.1932	-	0.0684	0.0498	-	-	-	-	-	-	-	-	-	-	-	0.0119	Bacteria	Bacteroidetes	Sphingobacteria	Sphingobacteriales	ST-12K33
-	-	-	-	-	-	-	-	0.1305	-	-	-	-	-	-	-	-	-	Bacteria	Bacteroidetes	Sphingobacteria	Sphingobacteriales	Saprospiraceae	Aureispira
-	-	-	-	-	-	-	0.0493	-	-	-	-	-	-	-	-	-	-	Bacteria	Bacteroidetes	Sphingobacteria	Sphingobacteriales	Sphingobacteriaceae	Mucilaginibacter
-	-	-	-	-	-	-	0.3452	-	-	-	-	-	-	-	-	-	-	Bacteria	Bacteroidetes	Sphingobacteria	Sphingobacteriales	Sphingobacteriaceae	Pedobacter
0.1855	-	-	-	-	-	-	-	-	-	-	-	-	-	-	-	-	-	Bacteria	Bacteroidetes	Sphingobacteria	Sphingobacteriales	Sphingobacteriaceae	Sphingobacterium
-	-	-	-	0.0114	-	0.0382	-	-	-	-	-	-	-	0.0557	0.107	0.019	-	Bacteria	Bacteroidetes	Sphingobacteria	Sphingobacteriales	WCHB1-69
-	-	-	-	-	-	1.145	0.1479	0.0746	-	0.104	0.3715	-	0.0659	-	-	-	-	Bacteria	Bacteroidetes	Sphingobacteria	Sphingobacteriales	env.OPS 17
0.2968	-	-	-	-	-	-	-	-	-	0.0347	-	-	-	0.7913	1.9263	0.0095	0.0238	Bacteria	Bacteroidetes	VC2.1 Bac22
0.3711	-	-	-	-	-	-	-	-	-	-	-	-	-	-	-	-	-	Bacteria	Bacteroidetes	vadinHA17
-	-	0.0276	-	0.0456	0.0398	-	-	-	-	-	-	-	-	-	-	-	-	Bacteria	Candidate division BRC1
2.7829	-	21.9707	-	8.0246	5.555	-	-	0.0373	-	-	-	-	0.0659	0.0669	0.2752	0.495	0.1667	Bacteria	Candidate division OD1
-	-	3.2294	-	0.9689	0.5475	-	-	-	-	-	-	-	-	-	-	-	-	Bacteria	Candidate division OP11
-	-	21.8879	-	7.0443	5.5251	-	-	-	-	-	-	-	-	0.0111	0.0153	-	0.0357	Bacteria	Candidate division OP3
0.0371	-	-	-	-	-	-	-	-	-	0.2426	-	-	-	-	-	-	-	Bacteria	Candidate division OP9
-	-	-	-	0.0114	0.01	-	-	-	-	-	-	-	-	1.2593	1.4065	0.1523	0.9646	Bacteria	Candidate division SR1
-	-	-	-	-	-	-	-	-	0.0109	-	-	-	-	0.0111	-	-	-	Bacteria	Candidate division TM7
0.5937	-	0.7176	-	0.3534	0.2091	-	-	-	-	-	-	-	-	-	0.0153	0.1047	0.0834	Bacteria	Candidate division WS3
-	-	0.0276	-	-	0.0299	-	-	-	-	-	-	-	-	-	-	-	-	Bacteria	Candidate division WS6
-	-	-	-	-	-	-	-	-	-	-	-	-	-	-	-	0.0571	0.0119	Bacteria	Chlorobi	Chlorobia	Chlorobiales	Chlorobiaceae
-	-	-	-	-	-	-	-	-	-	0.104	-	-	-	-	-	0.0571	0.0119	Bacteria	Chlorobi	Chlorobia	Chlorobiales	Chlorobiaceae	Chlorobium
0.0371	-	-	-	-	-	-	-	-	-	-	-	-	0.2305	2.619	4.1278	20.8091	29.0104	Bacteria	Chlorobi	Chlorobia	Chlorobiales	Chlorobiaceae	Prosthecochloris
-	-	-	-	-	-	-	-	-	-	-	-	-	-	0.6129	0.1529	3.0462	1.6077	Bacteria	Chlorobi	Chlorobia	Chlorobiales	Chlorobiaceae	uncultured
-	-	-	-	-	0.0199	0.687	0.1972	0.4103	-	0.4505	1.1887	-	1.0207	-	-	-	-	Bacteria	Chlorobi	Chlorobia	Chlorobiales	OPB56
0.1484	-	0.0276	-	-	-	-	-	-	-	-	-	-	-	-	-	-	-	Bacteria	Chlorobi	Chlorobia	Chlorobiales	SJA-28
-	-	-	-	-	-	-	-	0.0186	-	0.4851	-	-	-	-	-	-	-	Bacteria	Chlorobi	Ignavibacteria	Ignavibacteriales	Ignavibacteriaceae	Ignavibacterium
-	-	-	-	-	-	0.0382	-	-	-	-	-	-	-	-	-	-	-	Bacteria	Chlorobi	Ignavibacteria	Ignavibacteriales	PHOS-HE36
-	-	-	-	-	-	-	-	-	-	-	-	-	-	-	-	0.019	0.0119	Bacteria	Chlorobi	Ignavibacteria	Ignavibacteriales	ST-3K26
1.8924	-	0.6624	-	1.1627	0.9258	-	0.0493	0.3543	-	0.1733	0.0743	-	0.461	2.9199	2.8283	0.2285	0.1429	Bacteria	Chloroflexi	Anaerolineae	Anaerolineales	Anaerolineaceae	uncultured
0.2226	-	0.1104	-	0.2736	0.1593	-	-	-	0.0109	-	-	-	0.0659	0.0111	-	-	-	Bacteria	Chloroflexi	Caldilineae	Caldilineales	Caldilineaceae	uncultured
-	-	-	-	-	-	-	-	-	-	-	-	-	-	-	-	-	0.0119	Bacteria	Chloroflexi	Chloroflexi	AKIW781
-	-	-	-	-	-	1.4504	0.0493	0.373	0.0328	0.6237	2.6746	-	1.2842	-	-	-	-	Bacteria	Chloroflexi	Chloroflexi	Chloroflexales	Chloroflexaceae	Roseiflexus
-	-	-	-	0.0342	-	-	-	-	-	-	-	-	-	-	-	-	-	Bacteria	Chloroflexi	Chloroflexi	Chloroflexales	FFCH7168
-	-	-	-	-	-	-	-	-	0.0109	-	-	-	-	-	-	-	-	Bacteria	Chloroflexi	Class Incertae Sedis	Order Incertae Sedis	Family Incertae Sedis	Thermobaculum
0.1113	-	-	-	0.0912	0.0597	-	-	-	-	-	-	-	-	-	-	-	-	Bacteria	Chloroflexi	Dehalococcoidetes	Order Incertae Sedis	Family Incertae Sedis
0.8905	-	-	-	-	-	-	-	-	-	-	-	-	-	-	-	-	-	Bacteria	Chloroflexi	Dehalococcoidetes	Order Incertae Sedis	Family Incertae Sedis	Dehalococcoides
-	-	-	-	0.0342	0.01	-	-	-	-	-	-	-	-	-	-	-	-	Bacteria	Chloroflexi	Dehalococcoidetes	Order Incertae Sedis	Family Incertae Sedis	uncultured
-	-	-	-	0.0114	-	-	-	-	-	-	-	-	-	-	-	-	-	Bacteria	Chloroflexi	FS117-23B-02
0.1484	-	0.1932	-	0.1026	0.1294	-	-	-	-	-	-	-	-	-	-	-	-	Bacteria	Chloroflexi	FS118-62B-02
0.4824	-	0.1656	-	0.342	0.1195	-	-	-	-	-	-	-	-	0.0223	-	-	-	Bacteria	Chloroflexi	FW22
0.1484	-	0.4968	-	0.3192	0.219	-	-	-	-	-	-	-	-	0.0223	-	-	-	Bacteria	Chloroflexi	GIF3
0.2226	-	0.1104	-	0.228	0.1891	-	-	-	-	0.0347	-	-	-	-	-	-	-	Bacteria	Chloroflexi	GIF9
-	-	-	-	-	0.01	-	0.0493	-	-	-	-	0.9052	0.4281	-	0.0306	-	-	Bacteria	Chloroflexi	JG30-KF-CM66
0.1484	-	-	-	0.0912	0.0398	-	-	-	-	-	-	-	-	0.0334	0.0612	-	-	Bacteria	Chloroflexi	KZNMV-5-B42
-	-	0.0552	-	0.0342	0.0199	-	-	-	-	-	-	-	-	-	-	-	-	Bacteria	Chloroflexi	Napoli-4B-65
-	-	0.0276	-	0.2508	0.0796	-	-	-	-	-	-	-	-	-	-	-	-	Bacteria	Chloroflexi	SAR202 clade
0.0371	-	0.1656	-	0.0114	-	-	-	-	-	-	-	-	-	-	-	-	-	Bacteria	Chloroflexi	SHA-26
0.5937	-	0.3036	-	0.171	0.0697	-	-	-	-	-	-	-	-	-	-	-	-	Bacteria	Chloroflexi	Sh765B-AG-111
-	-	-	-	-	-	0.3053	-	0.3916	-	-	-	0.7455	0.9878	-	-	-	-	Bacteria	Chloroflexi	TK10
-	-	-	-	-	-	-	-	-	0.1093	-	-	-	-	-	-	-	-	Bacteria	Chloroflexi	Thermomicrobia	AKYG1722
-	-	-	-	-	-	-	-	0.1305	-	-	-	-	-	-	-	-	-	Bacteria	Chloroflexi	Thermomicrobia	JG30-KF-CM45
0.334	-	0.3036	-	0.2394	0.0796	-	-	-	-	-	-	-	-	-	-	-	-	Bacteria	Chloroflexi	vadinBA26
0.0371	-	-	-	-	-	-	-	-	-	-	-	-	-	-	-	-	-	Bacteria	Cyanobacteria	4C0d-2
0.0371	0.3817	0.138	-	-	0.0299	0.4962	-	0.0186	0.0765	0.2426	-	-	-	0.0334	-	-	-	Bacteria	Cyanobacteria	Chloroplast
0.1113	-	0.0552	-	0.2166	0.1294	-	-	-	-	-	-	-	-	-	-	-	-	Bacteria	Cyanobacteria	ML635J-21
-	-	-	-	-	-	-	-	-	-	-	-	-	-	-	0.0153	-	-	Bacteria	Cyanobacteria	Mastigocladopsis
-	-	-	-	0.0684	0.01	0.1908	-	-	-	-	-	-	-	-	-	-	-	Bacteria	Cyanobacteria	SHA-109
-	-	-	-	-	-	-	1.3314	-	-	-	-	-	-	-	-	-	-	Bacteria	Cyanobacteria	SubsectionI
-	-	-	-	-	-	-	-	0.69	-	-	-	-	-	-	-	-	-	Bacteria	Cyanobacteria	SubsectionI	Prochlorococcus
-	1.9084	0.3312	-	-	-	-	-	-	-	-	-	0.1065	1.0537	-	-	-	-	Bacteria	Cyanobacteria	SubsectionI	Synechococcus
-	2.6718	-	-	-	0.01	-	-	-	-	-	-	-	-	-	-	0.0286	-	Bacteria	Cyanobacteria	SubsectionII	SubgroupII	Chroococcidiopsis
0.0371	1.5267	-	-	-	0.01	-	-	-	-	0.104	-	-	-	-	-	-	-	Bacteria	Cyanobacteria	SubsectionIII
-	-	-	-	-	-	-	-	1.8463	-	-	-	-	-	-	-	-	-	Bacteria	Cyanobacteria	SubsectionIII	Dactylococcopsis
-	0.7634	-	-	-	-	-	-	-	-	-	-	-	-	-	-	-	-	Bacteria	Cyanobacteria	SubsectionIII	Microcoleus
-	2.2901	-	-	-	-	-	-	-	0.0109	-	-	-	-	-	-	-	-	Bacteria	Cyanobacteria	SubsectionIII	Phormidium
-	-	-	-	-	-	-	-	-	-	-	-	-	0.0329	-	-	-	-	Bacteria	Cyanobacteria	SubsectionIII	Pseudanabaena
-	-	0.0276	-	-	-	-	-	-	-	-	-	-	-	-	-	-	-	Bacteria	Cyanobacteria	SubsectionIII	Symploca
-	-	-	-	-	-	-	-	-	-	0.3465	-	-	-	-	-	-	-	Bacteria	Cyanobacteria	SubsectionIV	SubgroupI	Anabaena
0.2968	-	-	-	-	-	-	-	-	-	-	-	-	-	-	-	-	-	Bacteria	Cyanobacteria	SubsectionIV	SubgroupI	Nostoc
-	-	-	-	-	-	3.5496	0.0493	0.6714	-	0.4505	0.1486	0.7455	0.1976	-	-	-	-	Bacteria	Cyanobacteria	SubsectionIV	SubgroupII	Calothrix
0.0371	-	-	-	0.0114	-	-	-	-	-	-	-	-	-	-	-	-	-	Bacteria	Cyanobacteria	WD272
0.2226	10.687	-	-	0.057	-	-	-	1.0817	-	-	-	-	0.0329	-	-	-	-	Bacteria	Cyanobacteria	uncultured
-	-	-	-	-	-	-	-	-	-	-	-	-	-	-	-	0.0666	0.1191	Bacteria	Deferribacteres	Deferribacteres	Deferribacterales	Deferribacteraceae	Flexistipes
-	-	0.3588	-	0.114	0.0398	-	-	-	-	-	-	-	-	-	-	0.4379	0.5359	Bacteria	Deferribacteres	Deferribacteres	Deferribacterales	Family Incertae Sedis	Caldithrix
0.0371	-	-	-	-	-	-	-	-	-	-	-	-	-	-	-	-	-	Bacteria	Deferribacteres	Deferribacteres	Deferribacterales	LCP-89
-	-	-	-	0.1482	0.0996	-	-	-	-	-	-	-	-	-	-	-	-	Bacteria	Deferribacteres	Deferribacteres	Deferribacterales	PAUC34f
-	-	0.0552	-	0.0912	0.0398	-	-	-	-	0.4505	-	-	-	-	-	-	0.0357	Bacteria	Deferribacteres	Deferribacteres	Deferribacterales	SAR406 clade(Marine group A)
-	-	-	0.0654	-	-	-	-	-	-	-	-	-	-	-	-	-	-	Bacteria	Deinococcus-Thermus	Deinococci	Deinococcales	Trueperaceae	Truepera
-	-	0.1932	-	-	-	-	-	-	-	-	-	-	-	-	-	-	-	Bacteria	Deinococcus-Thermus	Deinococci	KD3-62
-	-	-	-	-	-	4.771	6.9034	3.6554	0.1749	6.6182	7.3551	8.9989	2.9635	-	-	-	-	Bacteria	Deinococcus-Thermus	Deinococci	Thermales	Thermaceae	Meiothermus
-	-	-	-	-	0.0199	0.2672	0.8876	0.0186	0.0437	0.9009	0.1486	0.426	0.9878	-	-	-	-	Bacteria	EM19
0.0742	-	1.8493	-	-	-	-	0.0986	-	-	-	-	-	-	-	-	-	-	Bacteria	Elusimicrobia	Elusimicrobia
0.2226	-	-	-	-	-	-	-	-	-	0.0347	-	-	-	-	-	-	-	Bacteria	Elusimicrobia	Elusimicrobia	Lineage I (Endomicrobia)
-	-	-	-	-	-	-	0.789	-	-	-	-	-	0.1976	-	-	-	-	Bacteria	Elusimicrobia	Elusimicrobia	Lineage IIc
-	-	0.414	-	0.0228	-	-	-	-	-	-	-	-	-	-	-	-	-	Bacteria	Elusimicrobia	Elusimicrobia	Lineage IV
-	-	0.0276	-	-	-	-	-	-	-	-	-	-	-	-	-	-	-	Bacteria	Elusimicrobia	Elusimicrobia	MD2894-B20
0.0742	-	-	-	-	-	-	-	-	-	-	-	-	-	-	-	-	-	Bacteria	Fibrobacteres	Fibrobacteria	Fibrobacterales	Fibrobacteraceae	uncultured
-	-	-	-	-	-	-	-	-	-	-	-	-	-	0.0223	-	-	-	Bacteria	Fibrobacteres	Fibrobacteria	P.palm C70
-	-	-	-	-	-	-	-	0.2797	-	-	-	-	-	-	-	-	-	Bacteria	Firmicutes	Bacilli	Bacillales	Alicyclobacillaceae	Tumebacillus
-	-	-	-	-	-	-	-	12.3275	-	-	-	-	-	-	-	0.0095	-	Bacteria	Firmicutes	Bacilli	Bacillales	Bacillaceae	Anoxybacillus
-	-	0.0276	-	0.0114	-	-	-	1.9209	0.0328	-	-	-	-	-	0.0153	-	-	Bacteria	Firmicutes	Bacilli	Bacillales	Bacillaceae	Bacillus
-	-	0.0552	0.5236	-	-	-	-	4.8116	-	-	-	-	-	-	-	-	-	Bacteria	Firmicutes	Bacilli	Bacillales	Bacillaceae	Geobacillus
-	-	-	-	0.0114	-	-	-	-	-	-	-	-	-	-	-	-	-	Bacteria	Firmicutes	Bacilli	Bacillales	Bacillaceae	Oceanobacillus
-	1.145	-	0.0654	-	-	-	-	-	0.0219	-	-	-	-	-	-	-	-	Bacteria	Firmicutes	Bacilli	Bacillales	Family XI Incertae Sedis	Gemella
-	-	-	0.3272	-	-	-	-	-	-	-	-	-	-	-	-	-	-	Bacteria	Firmicutes	Bacilli	Bacillales	Listeriaceae	Brochothrix
0.1484	-	-	-	-	-	-	-	-	-	-	0.0743	-	-	-	-	-	-	Bacteria	Firmicutes	Bacilli	Bacillales	Paenibacillaceae	Paenibacillus
-	2.6718	-	-	-	-	-	-	-	-	-	-	-	-	-	-	-	-	Bacteria	Firmicutes	Bacilli	Bacillales	Planococcaceae	Planomicrobium
-	0.3817	0.138	3.7958	-	-	-	-	1.1376	0.164	0.7623	0.0743	-	0.9878	-	-	-	0.0119	Bacteria	Firmicutes	Bacilli	Bacillales	Staphylococcaceae	Staphylococcus
-	-	-	-	-	-	-	-	-	-	0.1733	-	-	-	-	-	-	-	Bacteria	Firmicutes	Bacilli	Lactobacillales	Aerococcaceae	Abiotrophia
-	-	-	-	-	-	-	-	-	0.0547	-	-	-	-	-	-	-	-	Bacteria	Firmicutes	Bacilli	Lactobacillales	Carnobacteriaceae	Atopostipes
-	-	-	-	0.0114	-	-	-	-	-	0.5891	-	-	-	-	-	-	-	Bacteria	Firmicutes	Bacilli	Lactobacillales	Carnobacteriaceae	Carnobacterium
-	-	-	-	-	-	-	-	-	0.164	-	-	-	-	-	-	-	-	Bacteria	Firmicutes	Bacilli	Lactobacillales	Carnobacteriaceae	Granulicatella
-	-	-	-	-	0.01	-	-	-	-	-	-	-	-	-	-	-	-	Bacteria	Firmicutes	Bacilli	Lactobacillales	Carnobacteriaceae	Trichococcus
-	-	0.138	-	-	-	-	-	-	0.1203	0.0693	-	-	-	-	-	-	-	Bacteria	Firmicutes	Bacilli	Lactobacillales	Enterococcaceae	Enterococcus
-	0.3817	0.1656	-	-	0.01	-	-	0.0746	-	0.4851	-	-	0.922	-	0.0153	-	-	Bacteria	Firmicutes	Bacilli	Lactobacillales	Lactobacillaceae	Lactobacillus
-	-	1.1593	0.2618	-	-	-	-	-	-	-	-	-	-	-	-	-	-	Bacteria	Firmicutes	Bacilli	Lactobacillales	Leuconostocaceae	Leuconostoc
-	-	0.276	-	-	-	-	-	-	-	-	-	-	-	-	-	-	-	Bacteria	Firmicutes	Bacilli	Lactobacillales	Leuconostocaceae	Weissella
-	-	-	4.712	-	-	-	0.7396	-	0.0875	-	-	-	-	-	-	-	-	Bacteria	Firmicutes	Bacilli	Lactobacillales	Streptococcaceae	Lactococcus
0.0371	0.7634	-	7.9188	-	-	-	1.2821	-	0.809	-	-	2.5027	-	-	-	-	-	Bacteria	Firmicutes	Bacilli	Lactobacillales	Streptococcaceae	Streptococcus
-	-	-	-	-	-	-	-	-	-	-	-	-	-	0.0111	-	-	-	Bacteria	Firmicutes	Clostridia	Candidatus Desulforudis
-	-	0.0828	-	-	-	-	-	-	-	-	-	-	-	-	-	-	-	Bacteria	Firmicutes	Clostridia	Clostridiales	Clostridiaceae	Alkaliphilus
-	-	-	-	-	0.01	-	-	-	-	-	-	-	-	-	-	-	-	Bacteria	Firmicutes	Clostridia	Clostridiales	Clostridiaceae	Caloramator
-	-	0.0828	-	-	-	-	-	-	-	-	-	-	-	-	-	-	-	Bacteria	Firmicutes	Clostridia	Clostridiales	Clostridiaceae	Caminicella
-	-	-	-	-	-	-	-	1.809	-	-	-	-	-	-	-	-	-	Bacteria	Firmicutes	Clostridia	Clostridiales	Clostridiaceae	Candidatus Arthromitus
0.1113	-	-	-	-	-	-	-	-	-	-	-	-	-	-	-	-	-	Bacteria	Firmicutes	Clostridia	Clostridiales	Clostridiaceae	Clostridiisalibacter
0.334	-	-	4.123	0.0114	-	-	0.2465	-	0.3826	-	-	-	-	-	-	-	-	Bacteria	Firmicutes	Clostridia	Clostridiales	Clostridiaceae	Clostridium
-	-	-	-	-	-	-	-	-	0.0765	-	-	-	-	-	-	-	-	Bacteria	Firmicutes	Clostridia	Clostridiales	Eubacteriaceae	Eubacterium
0.0742	1.145	0.0552	1.3743	-	0.01	-	0.4438	-	0.1203	0.3465	-	-	-	-	-	-	-	Bacteria	Firmicutes	Clostridia	Clostridiales	Family XI Incertae Sedis	Anaerococcus
-	-	-	1.6361	-	-	-	-	-	-	0.3119	-	-	-	-	-	-	-	Bacteria	Firmicutes	Clostridia	Clostridiales	Family XI Incertae Sedis	Finegoldia
-	-	-	-	-	0.0398	-	-	-	-	0.6584	0.5201	-	-	-	-	-	-	Bacteria	Firmicutes	Clostridia	Clostridiales	Family XI Incertae Sedis	Peptoniphilus
-	-	4.0298	-	-	-	-	-	-	-	-	-	-	-	-	-	-	-	Bacteria	Firmicutes	Clostridia	Clostridiales	Family XII Incertae Sedis	Fusibacter
-	-	-	-	-	-	-	-	-	-	-	-	0.639	-	-	-	-	-	Bacteria	Firmicutes	Clostridia	Clostridiales	Family XIII Incertae Sedis	Incertae Sedis
-	-	-	-	-	-	-	-	-	0.0109	-	-	-	-	-	-	-	-	Bacteria	Firmicutes	Clostridia	Clostridiales	Family XIII Incertae Sedis	uncultured
-	-	0.0828	-	-	-	0.6107	0.1479	0.0186	-	-	-	-	0.7244	-	-	-	-	Bacteria	Firmicutes	Clostridia	Clostridiales	Family XVII Incertae Sedis	Sulfobacillus
-	-	-	-	-	-	0.3053	0.0986	0.1492	0.0109	0.5544	-	0.3727	0.3951	-	-	-	-	Bacteria	Firmicutes	Clostridia	Clostridiales	Family XVII Incertae Sedis	uncultured
0.1113	-	-	-	-	-	-	-	-	-	-	-	-	-	-	-	-	-	Bacteria	Firmicutes	Clostridia	Clostridiales	Gracilibacteraceae	Gracilibacter
0.334	-	-	-	-	-	-	-	-	-	-	-	-	-	-	-	-	-	Bacteria	Firmicutes	Clostridia	Clostridiales	Gracilibacteraceae	Lutispora
-	-	-	-	-	-	-	-	-	0.5138	-	-	-	-	-	-	-	-	Bacteria	Firmicutes	Clostridia	Clostridiales	Lachnospiraceae	Anaerostipes
-	-	0.0552	-	-	-	-	0.1972	-	0.0109	-	-	-	-	-	-	-	-	Bacteria	Firmicutes	Clostridia	Clostridiales	Lachnospiraceae	Blautia
-	-	0.0276	-	-	-	-	-	-	-	-	-	-	-	-	-	-	-	Bacteria	Firmicutes	Clostridia	Clostridiales	Lachnospiraceae	Caldicoprobacter
-	-	0.0828	0.0654	-	-	-	-	-	0.9511	0.7277	-	-	-	-	-	-	-	Bacteria	Firmicutes	Clostridia	Clostridiales	Lachnospiraceae	Coprococcus
-	-	-	-	-	-	-	-	-	0.1531	0.0693	-	-	-	-	-	-	-	Bacteria	Firmicutes	Clostridia	Clostridiales	Lachnospiraceae	Dorea
-	-	0.0276	-	0.0228	-	-	2.9586	1.6598	3.4219	1.386	-	0.0532	-	-	-	-	-	Bacteria	Firmicutes	Clostridia	Clostridiales	Lachnospiraceae	Incertae Sedis
-	-	-	-	-	-	-	-	-	0.0765	0.3465	-	-	-	-	-	-	-	Bacteria	Firmicutes	Clostridia	Clostridiales	Lachnospiraceae	Pseudobutyrivibrio
-	-	-	0.1309	-	-	-	-	0.9884	-	-	-	-	-	-	-	-	-	Bacteria	Firmicutes	Clostridia	Clostridiales	Lachnospiraceae	Roseburia
-	-	-	-	-	-	-	-	-	-	-	-	0.0532	-	-	-	-	-	Bacteria	Firmicutes	Clostridia	Clostridiales	Lachnospiraceae	Syntrophococcus
-	-	0.0276	0.0654	0.0228	-	-	-	-	0.1531	-	-	0.0532	-	-	-	-	-	Bacteria	Firmicutes	Clostridia	Clostridiales	Lachnospiraceae	uncultured
-	-	0.138	-	-	-	-	-	-	-	-	-	-	-	-	-	-	-	Bacteria	Firmicutes	Clostridia	Clostridiales	MAT-CR-H4-C10
0.1855	-	0.0552	0.0654	0.0114	0.0199	-	-	-	-	-	-	-	-	-	-	-	-	Bacteria	Firmicutes	Clostridia	Clostridiales	OPB54
-	-	-	-	-	0.01	-	-	-	-	-	-	-	-	-	-	-	-	Bacteria	Firmicutes	Clostridia	Clostridiales	P. palm C-A 51
-	-	-	-	-	-	-	-	-	-	-	-	-	-	0.0334	-	-	-	Bacteria	Firmicutes	Clostridia	Clostridiales	Peptococcaceae	Desulfitibacter
0.0371	-	0.2208	-	-	-	-	-	-	0.1749	-	-	-	-	-	-	-	-	Bacteria	Firmicutes	Clostridia	Clostridiales	Peptostreptococcaceae	Incertae Sedis
-	-	-	-	-	-	-	-	-	0.0328	-	-	-	-	-	-	-	-	Bacteria	Firmicutes	Clostridia	Clostridiales	Peptostreptococcaceae	Peptostreptococcus
0.0742	-	-	-	-	-	-	-	-	-	-	-	-	-	-	-	-	-	Bacteria	Firmicutes	Clostridia	Clostridiales	Ruminococcaceae	Acetivibrio
0.2226	-	-	-	-	-	-	1.6765	-	0.3717	0.693	-	-	-	-	-	-	-	Bacteria	Firmicutes	Clostridia	Clostridiales	Ruminococcaceae	Faecalibacterium
-	-	-	-	-	-	-	1.2327	-	-	-	-	-	-	-	-	-	-	Bacteria	Firmicutes	Clostridia	Clostridiales	Ruminococcaceae	Flavonifractor
0.1855	-	0.2208	-	-	-	-	-	-	-	-	-	-	-	-	-	-	-	Bacteria	Firmicutes	Clostridia	Clostridiales	Ruminococcaceae	Incertae Sedis
0.0742	-	-	-	-	-	-	-	-	-	-	-	-	-	-	-	-	-	Bacteria	Firmicutes	Clostridia	Clostridiales	Ruminococcaceae	Saccharofermentans
0.1113	-	1.5181	-	0.0114	-	-	-	0.0186	0.0109	-	-	0.0532	1.5476	-	-	-	-	Bacteria	Firmicutes	Clostridia	Clostridiales	Ruminococcaceae	uncultured
-	-	-	-	0.0114	0.01	-	-	-	-	-	-	-	-	-	-	-	-	Bacteria	Firmicutes	Clostridia	Clostridiales	Syntrophomonadaceae	Dethiobacter
-	-	-	-	-	-	-	-	-	0.0219	-	-	-	-	-	-	-	-	Bacteria	Firmicutes	Clostridia	Clostridiales	Veillonellaceae	Megasphaera
-	-	-	-	0.0114	-	-	-	-	-	-	-	-	-	-	-	-	-	Bacteria	Firmicutes	Clostridia	Clostridiales	Veillonellaceae	Succiniclasticum
-	-	-	0.9162	-	-	-	-	-	0.0656	-	-	-	-	-	-	-	-	Bacteria	Firmicutes	Clostridia	Clostridiales	Veillonellaceae	Veillonella
0.0371	-	0.0276	-	-	-	-	-	-	-	-	-	-	-	-	-	-	-	Bacteria	Firmicutes	Clostridia	D8A-2
0.2597	-	0.3588	-	0.0456	0.1294	-	-	-	-	-	-	-	-	-	-	-	-	Bacteria	Firmicutes	Clostridia	Halanaerobiales	Halanaerobiaceae	Halanaerobium
-	-	-	-	0.0114	0.0199	-	-	-	-	-	-	-	-	-	-	-	-	Bacteria	Firmicutes	Clostridia	Halanaerobiales	Halanaerobiaceae	Halarsenatibacter
-	-	0.1104	-	-	-	-	-	-	-	-	-	-	-	-	-	-	-	Bacteria	Firmicutes	Clostridia	Halanaerobiales	Halanaerobiaceae	Halocella
-	-	0.0828	-	-	-	-	-	-	-	-	-	-	-	-	-	-	-	Bacteria	Firmicutes	Clostridia	Halanaerobiales	Halobacteroidaceae
-	-	-	-	-	-	-	-	-	-	-	-	-	0.0329	-	-	-	-	Bacteria	Firmicutes	Clostridia	Thermoanaerobacterales	Family III Incertae Sedis	Caldicellulosiruptor
-	-	-	-	-	0.01	-	-	-	-	-	-	-	-	-	-	-	-	Bacteria	Firmicutes	Clostridia	Thermoanaerobacterales	Family III Incertae Sedis	Thermoanaerobacterium
0.5195	-	-	-	-	-	-	-	-	-	-	-	-	-	-	-	-	-	Bacteria	Firmicutes	Clostridia	Thermoanaerobacterales	SRB2
-	-	-	-	-	-	-	-	-	0.0656	-	-	-	-	-	-	-	-	Bacteria	Firmicutes	Clostridia	Thermoanaerobacterales	Thermoanaerobacteraceae	Carboxydibrachium
-	-	-	-	-	-	-	-	-	-	-	-	-	-	0.4681	0.6727	0.019	0.0357	Bacteria	Firmicutes	Clostridia	Thermoanaerobacterales	Thermoanaerobacteraceae	Moorella
-	-	-	-	0.0228	-	-	-	-	-	-	-	-	-	-	-	-	-	Bacteria	Firmicutes	Clostridia	Thermoanaerobacterales	Thermoanaerobacteraceae	Thermoanaerobacter
-	-	-	0.3272	-	-	-	-	-	-	-	-	-	-	-	-	-	-	Bacteria	Firmicutes	Erysipelotrichi	Erysipelotrichales	Erysipelotrichaceae	Allobaculum
-	-	-	-	-	-	-	-	-	-	-	-	0.0532	-	-	-	-	-	Bacteria	Firmicutes	Erysipelotrichi	Erysipelotrichales	Erysipelotrichaceae	Erysipelothrix
-	-	-	-	-	-	-	-	-	1.3447	-	-	-	-	-	-	-	-	Bacteria	Firmicutes	Erysipelotrichi	Erysipelotrichales	Erysipelotrichaceae	Incertae Sedis
-	-	-	-	-	-	-	-	-	0.0656	-	-	-	-	-	-	-	-	Bacteria	Firmicutes	Erysipelotrichi	Erysipelotrichales	Erysipelotrichaceae	uncultured
-	-	0.0276	-	0.0228	0.0896	-	-	-	-	-	-	-	-	-	-	-	-	Bacteria	Fusobacteria	Fusobacteria	BS1-0-74
-	-	-	-	-	-	-	0.5917	-	-	-	-	-	-	-	-	-	-	Bacteria	Fusobacteria	Fusobacteria	Fusobacteriales	CFT112H7
-	-	-	-	-	-	-	-	-	-	1.0049	-	-	-	-	-	-	-	Bacteria	Fusobacteria	Fusobacteria	Fusobacteriales	Fusobacteriaceae	Cetobacterium
-	-	-	-	-	-	-	1.9231	-	-	-	-	-	-	-	-	-	-	Bacteria	Fusobacteria	Fusobacteria	Fusobacteriales	Fusobacteriaceae	Fusobacterium
-	-	0.0276	-	-	-	-	-	-	-	-	-	-	-	-	-	-	-	Bacteria	Fusobacteria	Fusobacteria	Fusobacteriales	Leptotrichiaceae	Sneathia
-	-	0.1104	-	-	-	-	-	-	-	-	-	-	-	-	-	0.0095	-	Bacteria	Fusobacteria	Fusobacteria	SHA-35
-	-	-	-	-	-	-	-	-	-	0.0347	-	-	-	-	-	-	-	Bacteria	Gemmatimonadetes	Gemmatimonadetes	AT425-EubC11 terrestrial group
-	-	-	-	0.0456	-	-	-	-	-	-	-	-	-	0.0111	-	-	-	Bacteria	Gemmatimonadetes	Gemmatimonadetes	BD2-11 terrestrial group
-	-	-	-	-	-	-	-	-	0.0328	-	-	-	-	-	-	-	-	Bacteria	Gemmatimonadetes	Gemmatimonadetes	Gemmatimonadales	Gemmatimonadaceae	uncultured
-	-	-	-	0.2166	0.1294	-	-	-	-	-	-	-	-	-	-	0.0476	-	Bacteria	Hyd24-12
-	-	-	-	-	-	-	-	-	-	-	-	-	0.0659	-	-	-	-	Bacteria	JL-ETNP-Z39
-	-	-	-	-	-	-	-	-	-	-	-	-	-	0.0223	-	-	-	Bacteria	Kazan-3B-28
-	-	-	-	0.0114	-	1.1069	2.6627	0.8019	0.0109	0.4505	1.1887	0.0532	2.2061	-	-	-	-	Bacteria	Lentisphaerae	Lentisphaeria	DEV055
-	-	-	-	-	0.0199	-	-	-	-	-	-	-	-	-	-	-	-	Bacteria	Lentisphaerae	Lentisphaeria	LD1-PA34
-	-	0.0276	-	0.3762	0.667	-	-	-	-	-	-	-	-	-	-	-	-	Bacteria	Lentisphaerae	Lentisphaeria	LD1-PB3
-	-	0.0552	-	-	-	-	-	-	-	-	-	-	-	-	-	0.0095	-	Bacteria	Lentisphaerae	Lentisphaeria	Ver1
-	-	0.4692	-	0.3762	0.3883	-	-	-	-	-	-	-	-	-	-	-	-	Bacteria	Lentisphaerae	Lentisphaeria	Victivallales	Victivallaceae	Victivallis
0.5195	-	0.414	-	0.8891	0.5874	-	-	-	-	-	-	-	-	-	-	0.019	0.0119	Bacteria	Lentisphaerae	Lentisphaeria	Victivallales	Victivallaceae	uncultured
-	-	-	-	-	0.0498	-	-	-	-	-	-	-	-	-	-	-	-	Bacteria	Lentisphaerae	Lentisphaeria	WCHB1-41
-	-	0.4692	-	0.3762	0.1991	-	-	-	-	-	-	-	-	-	0.0459	0.0095	0.0238	Bacteria	NPL-UPA2
-	-	0.0828	-	0.1824	0.1792	-	-	-	-	-	-	-	-	-	-	-	-	Bacteria	Nitrospirae	Nitrospira	Nitrospirales
0.0742	-	-	-	-	-	-	-	-	-	-	-	-	-	-	-	-	-	Bacteria	Nitrospirae	Nitrospira	Nitrospirales	Nitrospiraceae
-	-	-	-	-	-	0.6107	0.0493	-	-	-	-	-	0.0659	-	-	-	-	Bacteria	Nitrospirae	Nitrospira	Nitrospirales	Nitrospiraceae	Thermodesulfovibrio
0.334	-	-	-	-	-	9.1603	9.6154	8.9705	0.164	9.9446	13.5958	7.721	12.3148	-	-	-	-	Bacteria	Nitrospirae	Nitrospira	Nitrospirales	Nitrospiraceae	uncultured
0.2968	-	1.9597	0.0654	0.7181	0.5575	-	-	-	-	-	-	-	-	-	-	0.019	-	Bacteria	Nitrospirae	Nitrospira	Nitrospirales	OPB95
-	-	-	-	-	-	-	-	-	-	0.3465	-	-	-	-	-	-	-	Bacteria	OC31
-	-	0.0552	-	-	-	-	-	-	-	-	-	-	-	-	-	-	-	Bacteria	Planctomycetes	BD7-11
-	-	-	-	-	0.0299	-	-	-	-	-	-	-	-	-	-	-	-	Bacteria	Planctomycetes	MBMPE71
-	-	-	-	-	0.01	-	-	-	-	-	-	-	-	-	-	-	-	Bacteria	Planctomycetes	OM190
-	-	-	-	-	-	-	-	-	-	-	-	-	0.1317	-	-	-	-	Bacteria	Planctomycetes	Phycisphaerae	CCM11a
-	-	-	-	0.2052	0.1195	-	-	-	-	-	-	-	-	-	-	-	-	Bacteria	Planctomycetes	Phycisphaerae	ODP1230B30.09
-	-	-	-	0.0228	-	-	-	-	-	-	-	-	-	-	-	-	-	Bacteria	Planctomycetes	Phycisphaerae	Phycisphaerales
-	-	-	-	1.0943	0.9059	-	-	-	-	-	-	-	-	-	-	-	-	Bacteria	Planctomycetes	Phycisphaerae	Phycisphaerales	08D2Z94 hypersaline microbial mat group
-	-	-	-	-	0.01	-	-	-	-	-	-	-	-	-	-	-	-	Bacteria	Planctomycetes	Phycisphaerae	Phycisphaerales	ODP1230B30.02 sediment group
-	-	-	-	0.0114	0.01	-	-	-	-	-	-	-	-	-	-	-	-	Bacteria	Planctomycetes	Phycisphaerae	SHA-43
-	-	-	-	0.0114	0.0199	-	-	-	-	-	-	-	-	-	-	-	-	Bacteria	Planctomycetes	Phycisphaerae	mle1-8
-	-	-	-	0.4787	0.1891	-	-	-	-	-	-	-	-	-	-	0.019	-	Bacteria	Planctomycetes	Phycisphaerae	vadinBA30 marine sediment group
-	-	-	-	-	0.01	-	0.1479	-	-	-	-	-	-	-	-	-	-	Bacteria	Planctomycetes	Pla3 lineage
-	-	-	-	0.0684	0.0199	-	-	-	-	-	-	-	-	-	-	0.0857	-	Bacteria	Planctomycetes	Pla4 lineage
-	-	-	-	-	-	0.1527	-	0.0932	-	-	-	-	-	-	-	-	-	Bacteria	Planctomycetes	Planctomycetacia	Planctomycetales	Planctomycetaceae	Gemmata
0.8905	-	0.0552	-	0.2964	0.0299	-	-	-	-	-	-	-	-	-	-	-	-	Bacteria	Planctomycetes	Planctomycetacia	Planctomycetales	Planctomycetaceae	Pir4 lineage
-	-	-	-	-	0.0199	-	-	-	-	-	-	-	-	-	-	-	-	Bacteria	Planctomycetes	Planctomycetacia	Planctomycetales	Planctomycetaceae	Pirellula
-	-	-	-	-	-	-	-	-	-	0.2426	-	-	-	-	-	-	-	Bacteria	Planctomycetes	Planctomycetacia	Planctomycetales	Planctomycetaceae	Planctomyces
1.4471	-	0.0276	-	0.0456	-	-	-	-	-	-	-	-	-	-	-	-	-	Bacteria	Planctomycetes	Planctomycetacia	Planctomycetales	Planctomycetaceae	Rhodopirellula
-	0.3817	-	-	-	-	-	-	-	-	-	-	-	-	-	-	-	-	Bacteria	Planctomycetes	Planctomycetacia	Planctomycetales	Planctomycetaceae	Singulisphaera
0.4824	-	0.0276	-	0.2166	0.1294	-	-	-	-	0.0347	-	-	-	-	-	-	-	Bacteria	Planctomycetes	Planctomycetacia	Planctomycetales	Planctomycetaceae	uncultured
-	-	0.0828	-	0.1026	0.0199	-	-	-	-	-	-	-	-	-	-	-	-	Bacteria	Planctomycetes	vadinHA49
-	-	-	2.6178	0.0228	0.0199	-	-	-	0.645	-	0.1486	-	-	-	-	-	-	Bacteria	Proteobacteria	Alphaproteobacteria	Caulobacterales	Caulobacteraceae	Brevundimonas
0.0742	-	-	-	-	-	-	-	-	-	-	-	-	-	-	-	-	-	Bacteria	Proteobacteria	Alphaproteobacteria	Caulobacterales	Caulobacteraceae	Caulobacter
0.2226	-	-	-	-	-	-	-	-	0.0656	0.104	-	-	-	-	-	-	-	Bacteria	Proteobacteria	Alphaproteobacteria	Caulobacterales	Caulobacteraceae	uncultured
-	-	-	-	-	-	-	-	-	0.0109	-	-	1.5974	-	-	-	-	-	Bacteria	Proteobacteria	Alphaproteobacteria	OCS116 clade
-	-	-	-	-	-	-	-	-	-	0.4505	-	-	-	-	-	-	-	Bacteria	Proteobacteria	Alphaproteobacteria	Parvularculales	Parvularculaceae	Parvularcula
-	-	-	0.0654	-	-	-	-	-	-	-	-	-	-	-	-	-	0.0119	Bacteria	Proteobacteria	Alphaproteobacteria	Rhizobiales	Bradyrhizobiaceae	Afipia
-	1.145	-	-	-	-	-	-	-	-	-	-	-	-	-	-	-	-	Bacteria	Proteobacteria	Alphaproteobacteria	Rhizobiales	Bradyrhizobiaceae	Bosea
0.2226	-	0.1932	0.1309	-	-	-	-	0.1492	-	0.2772	-	-	-	-	-	-	-	Bacteria	Proteobacteria	Alphaproteobacteria	Rhizobiales	Bradyrhizobiaceae	Bradyrhizobium
0.0371	-	-	-	-	-	-	-	-	-	-	-	-	-	-	-	-	-	Bacteria	Proteobacteria	Alphaproteobacteria	Rhizobiales	Bradyrhizobiaceae	Nitrobacter
0.2597	-	-	-	-	-	-	-	-	-	-	-	-	-	-	-	-	-	Bacteria	Proteobacteria	Alphaproteobacteria	Rhizobiales	Bradyrhizobiaceae	Rhodopseudomonas
0.1855	-	-	0.3272	-	-	-	-	-	-	-	-	-	-	-	-	-	-	Bacteria	Proteobacteria	Alphaproteobacteria	Rhizobiales	Bradyrhizobiaceae	uncultured
0.1484	-	-	8.5079	-	-	-	-	-	-	-	-	-	-	-	-	-	-	Bacteria	Proteobacteria	Alphaproteobacteria	Rhizobiales	Brucellaceae	Ochrobactrum
0.1113	-	-	-	-	-	-	-	-	-	-	-	-	-	-	-	-	-	Bacteria	Proteobacteria	Alphaproteobacteria	Rhizobiales	Brucellaceae	uncultured
-	-	-	-	-	-	-	-	-	-	-	-	2.8754	-	-	-	-	-	Bacteria	Proteobacteria	Alphaproteobacteria	Rhizobiales	DUNssu371
-	-	-	-	-	-	-	-	-	0.1859	-	-	-	-	-	-	-	-	Bacteria	Proteobacteria	Alphaproteobacteria	Rhizobiales	Family Incertae Sedis	Shinella
0.0371	-	-	-	-	-	-	-	-	-	-	-	-	-	-	-	-	-	Bacteria	Proteobacteria	Alphaproteobacteria	Rhizobiales	Hyphomicrobiaceae	Devosia
-	-	-	-	-	-	-	1.5779	-	-	-	-	-	-	-	-	-	-	Bacteria	Proteobacteria	Alphaproteobacteria	Rhizobiales	Hyphomicrobiaceae	Hyphomicrobium
-	2.2901	-	-	-	-	-	-	-	-	-	-	-	-	-	-	-	-	Bacteria	Proteobacteria	Alphaproteobacteria	Rhizobiales	Hyphomicrobiaceae	Prosthecomicrobium
-	0.7634	-	-	-	-	-	-	-	-	-	-	-	-	-	-	-	-	Bacteria	Proteobacteria	Alphaproteobacteria	Rhizobiales	JG34-KF-361
-	-	-	-	-	-	-	-	-	-	0.0347	-	-	-	-	-	-	-	Bacteria	Proteobacteria	Alphaproteobacteria	Rhizobiales	MNG7
-	1.145	-	0.589	-	-	-	-	-	-	-	-	-	-	-	-	-	-	Bacteria	Proteobacteria	Alphaproteobacteria	Rhizobiales	Methylobacteriaceae	Methylobacterium
0.1484	-	-	-	-	-	-	-	-	-	-	-	-	-	-	-	-	-	Bacteria	Proteobacteria	Alphaproteobacteria	Rhizobiales	Phyllobacteriaceae	Mesorhizobium
-	-	-	0.7199	-	-	-	-	-	-	-	-	-	-	-	-	-	-	Bacteria	Proteobacteria	Alphaproteobacteria	Rhizobiales	Phyllobacteriaceae	Phyllobacterium
1.9295	-	0.0552	0.0654	0.0114	0.0199	-	-	-	-	-	-	-	-	0.0223	-	-	0.0238	Bacteria	Proteobacteria	Alphaproteobacteria	Rhizobiales	Rhizobiaceae	Rhizobium
0.0742	-	-	-	-	-	-	-	-	-	-	-	-	-	-	-	-	-	Bacteria	Proteobacteria	Alphaproteobacteria	Rhizobiales	Rhodobiaceae	Parvibaculum
-	-	-	-	-	-	-	-	-	-	-	-	-	0.1646	-	-	-	-	Bacteria	Proteobacteria	Alphaproteobacteria	Rhizobiales	Rhodobiaceae	Rhodobium
-	-	-	-	-	-	-	0.5917	-	-	-	-	-	-	-	-	-	-	Bacteria	Proteobacteria	Alphaproteobacteria	Rhizobiales	Xanthobacteraceae	Pseudolabrys
-	-	-	-	-	-	-	-	0.0186	0.1093	-	-	-	-	-	-	-	-	Bacteria	Proteobacteria	Alphaproteobacteria	Rhodobacterales	Rhodobacteraceae	Haematobacter
-	-	-	-	-	0.0199	-	-	-	-	-	-	-	-	-	-	-	-	Bacteria	Proteobacteria	Alphaproteobacteria	Rhodobacterales	Rhodobacteraceae	Loktanella
-	1.9084	-	0.0654	-	-	-	-	-	-	-	-	-	-	-	-	-	-	Bacteria	Proteobacteria	Alphaproteobacteria	Rhodobacterales	Rhodobacteraceae	Paracoccus
-	-	-	-	-	0.01	-	-	-	-	0.104	-	-	-	-	-	-	-	Bacteria	Proteobacteria	Alphaproteobacteria	Rhodobacterales	Rhodobacteraceae	Rhodobacter
-	-	-	-	-	-	-	-	-	-	0.1386	-	1.0117	-	-	0.0153	-	-	Bacteria	Proteobacteria	Alphaproteobacteria	Rhodobacterales	Rhodobacteraceae	Roseobacter clade NAC11-7 lineage
-	-	-	-	-	-	-	-	-	-	-	-	0.0532	-	-	-	-	-	Bacteria	Proteobacteria	Alphaproteobacteria	Rhodobacterales	Rhodobacteraceae	Roseobacter clade OCT lineage
-	-	-	-	-	-	-	-	-	-	-	-	-	-	-	-	0.019	0.0357	Bacteria	Proteobacteria	Alphaproteobacteria	Rhodobacterales	Rhodobacteraceae	Sediminimonas
-	0.3817	-	-	-	-	-	-	-	-	-	-	-	-	-	-	-	-	Bacteria	Proteobacteria	Alphaproteobacteria	Rhodobacterales	Rhodobacteraceae	Sulfitobacter
0.0371	-	-	-	-	0.0199	-	-	-	-	-	-	-	-	-	-	-	-	Bacteria	Proteobacteria	Alphaproteobacteria	Rhodobacterales	Rhodobacteraceae	Thioclava
-	-	-	-	0.057	0.01	-	-	-	0.0219	0.0693	1.5602	-	0.5927	-	-	-	-	Bacteria	Proteobacteria	Alphaproteobacteria	Rhodobacterales	Rhodobacteraceae	uncultured
-	-	-	-	-	-	0.4198	-	0.5035	-	0.4158	2.2288	-	0.0988	-	-	-	-	Bacteria	Proteobacteria	Alphaproteobacteria	Rhodospirillales	Acetobacteraceae	Acidicaldus
-	0.3817	-	-	-	-	-	-	-	-	-	-	-	-	-	-	-	-	Bacteria	Proteobacteria	Alphaproteobacteria	Rhodospirillales	Acetobacteraceae	Acidiphilium
-	0.3817	-	-	-	-	-	-	-	-	-	-	-	-	-	-	-	-	Bacteria	Proteobacteria	Alphaproteobacteria	Rhodospirillales	Acetobacteraceae	Craurococcus
-	-	-	-	-	-	-	-	-	0.1203	-	-	-	-	-	-	-	-	Bacteria	Proteobacteria	Alphaproteobacteria	Rhodospirillales	Acetobacteraceae	Rhodovarius
-	-	-	-	-	-	-	-	0.0373	-	-	-	-	-	-	-	-	-	Bacteria	Proteobacteria	Alphaproteobacteria	Rhodospirillales	Acetobacteraceae	Roseomonas
-	4.1985	-	-	-	-	-	-	-	-	-	-	-	0.3622	0.0111	-	-	-	Bacteria	Proteobacteria	Alphaproteobacteria	Rhodospirillales	Acetobacteraceae	uncultured
-	0.3817	-	-	-	-	-	-	-	-	-	-	-	-	-	-	-	-	Bacteria	Proteobacteria	Alphaproteobacteria	Rhodospirillales	Candidatus Alysiosphaera
-	-	-	-	-	-	0.687	-	-	-	0.2772	-	0.6922	-	-	-	-	-	Bacteria	Proteobacteria	Alphaproteobacteria	Rhodospirillales	Rhodospirillaceae	AEGEAN-169 marine group
-	-	-	-	0.0114	-	-	-	-	-	-	-	1.7039	-	-	-	-	-	Bacteria	Proteobacteria	Alphaproteobacteria	Rhodospirillales	Rhodospirillaceae	Defluviicoccus
-	-	-	-	-	-	-	0.789	-	-	-	-	-	-	-	-	-	-	Bacteria	Proteobacteria	Alphaproteobacteria	Rhodospirillales	Rhodospirillaceae	Dongia
-	-	-	-	-	-	0.2672	-	0.4662	-	0.0693	-	0.1597	-	-	-	-	-	Bacteria	Proteobacteria	Alphaproteobacteria	Rhodospirillales	Rhodospirillaceae	OM75 clade
0.1855	-	-	-	-	-	-	-	-	-	-	-	-	-	-	-	-	-	Bacteria	Proteobacteria	Alphaproteobacteria	Rhodospirillales	Rhodospirillaceae	Skermanella
-	-	-	-	-	-	-	-	-	-	0.3119	-	-	-	-	-	-	-	Bacteria	Proteobacteria	Alphaproteobacteria	Rhodospirillales	Rhodospirillaceae	Thalassospira
0.0371	-	-	0.3272	-	0.0199	-	-	0.0932	0.0437	0.6584	-	-	-	-	-	0.0095	-	Bacteria	Proteobacteria	Alphaproteobacteria	Rhodospirillales	Rhodospirillaceae	uncultured
0.2597	-	-	-	-	-	-	-	-	-	-	-	-	-	-	-	-	-	Bacteria	Proteobacteria	Alphaproteobacteria	Rhodospirillales	wr0007
-	-	-	-	-	-	-	-	-	0.0437	-	-	-	-	-	-	-	-	Bacteria	Proteobacteria	Alphaproteobacteria	Rickettsiales	Anaplasmataceae	Wolbachia
0.0742	-	0.5244	-	-	-	-	-	-	-	-	-	-	-	-	-	-	-	Bacteria	Proteobacteria	Alphaproteobacteria	Rickettsiales	Holosporaceae	Holospora
-	-	-	-	-	0.01	-	-	-	-	-	-	-	-	-	-	-	-	Bacteria	Proteobacteria	Alphaproteobacteria	Rickettsiales	Rickettsiaceae	uncultured
-	-	-	-	-	-	-	-	-	-	0.1386	-	-	-	-	-	-	-	Bacteria	Proteobacteria	Alphaproteobacteria	Rickettsiales	S25-593
-	-	0.0276	-	-	-	-	-	-	-	-	-	-	-	-	-	-	-	Bacteria	Proteobacteria	Alphaproteobacteria	Rickettsiales	SAR116 clade
-	-	0.6348	-	-	-	-	-	-	-	-	-	-	-	-	-	-	-	Bacteria	Proteobacteria	Alphaproteobacteria	Rickettsiales	SM2D12
-	-	-	-	-	-	-	-	-	-	0.0347	-	-	-	-	-	-	-	Bacteria	Proteobacteria	Alphaproteobacteria	Rickettsiales	TK34
-	-	-	-	-	-	-	-	-	-	-	-	-	-	-	0.0306	-	-	Bacteria	Proteobacteria	Alphaproteobacteria	Rickettsiales	mitochondria
-	-	-	-	-	-	-	-	-	-	0.0347	-	-	-	-	-	-	-	Bacteria	Proteobacteria	Alphaproteobacteria	SAR11 clade
-	-	-	-	-	-	-	-	-	-	0.1733	-	-	-	-	-	-	-	Bacteria	Proteobacteria	Alphaproteobacteria	SAR11 clade	Deep 1
-	-	0.5244	-	-	-	1.4504	0.3945	0.0186	-	2.2523	-	0.3727	0.4939	-	-	-	-	Bacteria	Proteobacteria	Alphaproteobacteria	SAR11 clade	Surface 1
-	-	-	-	-	-	-	-	-	-	0.6584	-	-	-	-	-	-	-	Bacteria	Proteobacteria	Alphaproteobacteria	SAR11 clade	Surface 2
-	-	-	-	-	0.0398	-	-	-	-	-	-	-	-	-	-	-	-	Bacteria	Proteobacteria	Alphaproteobacteria	Sphingomonadales	Erythrobacteraceae	Erythrobacter
-	-	-	-	-	-	-	-	0.1305	-	-	-	-	-	-	-	-	-	Bacteria	Proteobacteria	Alphaproteobacteria	Sphingomonadales	Erythrobacteraceae	uncultured
-	-	-	-	-	-	-	-	-	-	0.0693	-	-	-	-	-	-	-	Bacteria	Proteobacteria	Alphaproteobacteria	Sphingomonadales	GOBB3-C201
0.0371	-	-	-	-	-	-	-	-	-	-	-	-	-	-	-	-	-	Bacteria	Proteobacteria	Alphaproteobacteria	Sphingomonadales	Sphingomonadaceae	Novosphingobium
-	1.5267	-	-	0.0114	-	0.6107	0.0493	0.2051	0.0109	-	-	0.0532	0.0988	0.0111	-	-	-	Bacteria	Proteobacteria	Alphaproteobacteria	Sphingomonadales	Sphingomonadaceae	Sphingomonas
0.0742	-	-	0.1963	-	-	-	-	-	0.0875	-	-	-	-	-	-	-	-	Bacteria	Proteobacteria	Betaproteobacteria	Burkholderiales	Alcaligenaceae	Achromobacter
0.4082	-	-	-	0.0114	-	-	-	-	-	-	-	-	-	0.0111	-	-	-	Bacteria	Proteobacteria	Betaproteobacteria	Burkholderiales	Alcaligenaceae	Bordetella
0.0371	-	-	4.0576	-	-	-	-	-	-	-	-	-	-	-	-	-	-	Bacteria	Proteobacteria	Betaproteobacteria	Burkholderiales	Alcaligenaceae	Derxia
-	-	-	-	-	-	8.3588	10.0592	10.3133	0.2405	8.9051	12.1842	0.3727	12.1831	-	-	-	-	Bacteria	Proteobacteria	Betaproteobacteria	Burkholderiales	Alcaligenaceae	uncultured
-	-	-	-	-	-	-	-	-	0.0109	-	-	-	-	-	-	-	-	Bacteria	Proteobacteria	Betaproteobacteria	Burkholderiales	Burkholderiaceae	Burkholderia
0.2226	-	-	-	-	0.0498	-	-	-	-	-	-	-	0.0659	-	-	-	-	Bacteria	Proteobacteria	Betaproteobacteria	Burkholderiales	Burkholderiaceae	Cupriavidus
-	-	-	-	-	-	-	0.4931	-	0.0109	-	-	0.1597	-	-	-	-	-	Bacteria	Proteobacteria	Betaproteobacteria	Burkholderiales	Burkholderiaceae	Ralstonia
0.0371	-	-	-	0.0228	0.0299	-	-	-	-	-	-	-	-	-	-	-	-	Bacteria	Proteobacteria	Betaproteobacteria	Burkholderiales	Comamonadaceae	Acidovorax
-	-	-	-	-	0.01	-	-	-	-	-	-	-	-	-	-	-	-	Bacteria	Proteobacteria	Betaproteobacteria	Burkholderiales	Comamonadaceae	Aquabacterium
-	-	-	-	-	-	-	-	-	-	-	-	-	-	-	-	0.0095	-	Bacteria	Proteobacteria	Betaproteobacteria	Burkholderiales	Comamonadaceae	Comamonas
0.0742	-	0.414	0.2618	0.1026	0.0199	-	-	-	-	-	-	-	-	0.0223	0.0306	0.0095	0.0119	Bacteria	Proteobacteria	Betaproteobacteria	Burkholderiales	Comamonadaceae	Delftia
-	-	-	-	-	-	0.1145	-	-	0.0109	-	-	-	-	-	-	-	-	Bacteria	Proteobacteria	Betaproteobacteria	Burkholderiales	Comamonadaceae	Hydrogenophaga
-	-	-	1.3089	-	-	-	-	-	-	-	-	-	-	-	-	-	-	Bacteria	Proteobacteria	Betaproteobacteria	Burkholderiales	Comamonadaceae	Roseateles
-	-	-	1.5707	-	-	-	-	-	-	-	-	-	-	-	-	-	-	Bacteria	Proteobacteria	Betaproteobacteria	Burkholderiales	Comamonadaceae	Schlegelella
-	-	-	0.5236	-	-	-	-	-	-	-	-	-	-	-	-	-	-	Bacteria	Proteobacteria	Betaproteobacteria	Burkholderiales	Comamonadaceae	Tepidimonas
-	-	-	-	-	-	-	-	-	-	-	-	-	-	0.0111	-	-	-	Bacteria	Proteobacteria	Betaproteobacteria	Burkholderiales	Comamonadaceae	Variovorax
-	-	-	-	-	-	0.1908	-	4.3454	-	-	-	-	-	-	-	0.0095	-	Bacteria	Proteobacteria	Betaproteobacteria	Burkholderiales	Comamonadaceae	uncultured
-	-	-	-	-	-	-	-	-	-	-	-	-	0.2305	-	-	-	-	Bacteria	Proteobacteria	Betaproteobacteria	Burkholderiales	Family Incertae Sedis	Thiomonas
1.744	-	0.0552	-	0.0114	0.0199	-	-	-	-	-	-	-	-	0.0223	-	-	0.0119	Bacteria	Proteobacteria	Betaproteobacteria	Burkholderiales	Oxalobacteraceae	Herbaspirillum
0.0371	-	-	-	-	0.01	-	-	-	0.0765	-	0.5944	-	-	-	-	-	-	Bacteria	Proteobacteria	Betaproteobacteria	Burkholderiales	Oxalobacteraceae	Massilia
-	-	-	-	-	-	0.0763	-	-	-	0.0693	-	0.1065	-	-	-	-	-	Bacteria	Proteobacteria	Betaproteobacteria	Burkholderiales	Oxalobacteraceae	Paucimonas
-	-	-	-	0.0114	-	-	-	-	-	-	-	-	-	-	-	-	-	Bacteria	Proteobacteria	Betaproteobacteria	Burkholderiales	Oxalobacteraceae	Undibacterium
-	-	-	-	-	-	-	-	4.1775	-	-	-	-	-	-	-	-	-	Bacteria	Proteobacteria	Betaproteobacteria	Hydrogenophilales	Hydrogenophilaceae	Hydrogenophilus
-	-	-	-	-	-	3.3206	3.2051	1.2122	0.0109	3.5343	2.3031	2.5027	2.5354	-	-	-	-	Bacteria	Proteobacteria	Betaproteobacteria	Hydrogenophilales	Hydrogenophilaceae	uncultured
-	-	-	3.2723	-	-	-	-	-	-	-	-	-	-	-	-	-	-	Bacteria	Proteobacteria	Betaproteobacteria	Neisseriales	Neisseriaceae	Neisseria
-	-	-	-	-	-	-	-	-	-	0.1733	-	-	-	-	-	-	-	Bacteria	Proteobacteria	Betaproteobacteria	Neisseriales	Neisseriaceae	Vogesella
0.2968	6.1069	0.3864	0.2618	-	0.0199	-	-	-	-	-	-	-	-	-	-	-	-	Bacteria	Proteobacteria	Betaproteobacteria	Neisseriales	Neisseriaceae	uncultured
-	-	-	-	-	-	0.1908	0.3945	-	-	0.104	0.0743	0.0532	0.4281	-	-	-	-	Bacteria	Proteobacteria	Betaproteobacteria	Nitrosomonadales	Gallionellaceae	Sideroxydans
-	-	-	0.0654	-	-	-	-	-	-	-	-	-	-	-	-	-	-	Bacteria	Proteobacteria	Betaproteobacteria	Nitrosomonadales	Nitrosomonadaceae	Nitrosomonas
-	-	-	-	-	-	6.4885	0.1479	1.1003	0.0328	2.9106	0.3715	16.4537	0.2634	-	-	-	-	Bacteria	Proteobacteria	Betaproteobacteria	Nitrosomonadales	Nitrosomonadaceae	uncultured
-	-	-	-	-	0.01	-	-	-	-	-	-	-	-	-	-	-	-	Bacteria	Proteobacteria	Betaproteobacteria	Rhodocyclales	Rhodocyclaceae	Azospira
0.0371	-	-	-	-	-	-	-	0.0932	-	-	-	-	-	-	-	-	-	Bacteria	Proteobacteria	Betaproteobacteria	Rhodocyclales	Rhodocyclaceae	Methyloversatilis
-	-	-	-	-	-	1.4504	0.7396	1.2868	-	1.0049	3.6404	1.3845	1.6464	-	-	-	-	Bacteria	Proteobacteria	Betaproteobacteria	Rhodocyclales	Rhodocyclaceae	Zoogloea
-	-	-	-	-	-	28.5878	21.4497	11.712	0.5576	17.7755	19.0936	12.3003	23.6418	-	-	-	-	Bacteria	Proteobacteria	Betaproteobacteria	Rhodocyclales	Rhodocyclaceae	uncultured
-	-	-	-	-	-	-	-	0.0373	-	-	-	-	-	-	-	-	-	Bacteria	Proteobacteria	Betaproteobacteria	SC-I-84
-	-	-	-	-	-	-	-	0.2984	-	-	1.1144	2.9286	0.0659	-	-	-	-	Bacteria	Proteobacteria	Betaproteobacteria	TRA3-20
-	-	-	-	-	-	-	-	-	-	0.0347	-	-	-	-	-	-	-	Bacteria	Proteobacteria	Candidatus Thiobios
0.0371	-	-	-	-	-	-	-	-	-	-	-	-	-	-	-	-	-	Bacteria	Proteobacteria	Deltaproteobacteria	10bav-F6
0.0742	-	-	-	0.0228	0.01	-	0.0493	-	-	-	-	-	-	-	-	-	-	Bacteria	Proteobacteria	Deltaproteobacteria	43F-1404R
-	-	0.0552	-	0.0114	-	-	-	-	-	0.1386	0.0743	0.213	0.0659	-	-	-	-	Bacteria	Proteobacteria	Deltaproteobacteria	Bdellovibrionales	Bacteriovoraceae	uncultured
-	-	-	-	0.0114	-	-	-	-	-	-	-	-	-	0.3678	0.1987	-	-	Bacteria	Proteobacteria	Deltaproteobacteria	Bdellovibrionales	Bdellovibrionaceae	OM27 clade
0.5937	-	0.0276	-	0.0342	-	-	-	-	-	-	-	-	-	-	-	-	-	Bacteria	Proteobacteria	Deltaproteobacteria	Desulfarculales	Desulfarculaceae	Desulfarculus
1.5213	-	0.1104	-	0.7181	0.3683	-	-	-	-	-	-	-	-	-	-	-	0.0357	Bacteria	Proteobacteria	Deltaproteobacteria	Desulfarculales	Desulfarculaceae	uncultured
0.0371	-	-	-	-	-	-	-	-	-	-	-	-	-	-	-	-	-	Bacteria	Proteobacteria	Deltaproteobacteria	Desulfobacterales	Desulfobacteraceae
0.0742	-	-	-	-	-	-	-	-	-	-	-	-	-	-	-	-	-	Bacteria	Proteobacteria	Deltaproteobacteria	Desulfobacterales	Desulfobacteraceae	Desulfatibacillum
0.3711	-	-	-	0.0114	-	-	-	-	-	-	-	-	-	-	-	-	0.0119	Bacteria	Proteobacteria	Deltaproteobacteria	Desulfobacterales	Desulfobacteraceae	Desulfobacterium
-	-	-	-	-	-	-	-	-	-	-	-	-	-	-	-	0.019	0.0119	Bacteria	Proteobacteria	Deltaproteobacteria	Desulfobacterales	Desulfobacteraceae	Desulfobacula
-	-	0.0552	-	-	0.0398	-	-	-	-	-	-	-	-	0.0111	-	0.019	0.0953	Bacteria	Proteobacteria	Deltaproteobacteria	Desulfobacterales	Desulfobacteraceae	Desulfosalsimonas
0.0371	-	0.0276	-	-	-	-	-	-	-	-	-	-	-	-	-	-	-	Bacteria	Proteobacteria	Deltaproteobacteria	Desulfobacterales	Desulfobacteraceae	Desulfosarcina
0.334	-	0.1104	-	-	0.01	-	-	-	-	-	-	-	-	0.0111	0.0306	0.1333	-	Bacteria	Proteobacteria	Deltaproteobacteria	Desulfobacterales	Desulfobacteraceae	Desulfotignum
3.9332	1.5267	0.6624	-	0.4559	0.219	-	-	-	-	-	-	-	-	0.0446	-	0.0095	-	Bacteria	Proteobacteria	Deltaproteobacteria	Desulfobacterales	Desulfobacteraceae	SEEP-SRB1
3.8961	-	0.0828	-	0.0114	-	-	-	0.1865	-	-	-	-	-	-	-	-	-	Bacteria	Proteobacteria	Deltaproteobacteria	Desulfobacterales	Desulfobacteraceae	Sva0081 sediment group
0.334	-	0.276	-	0.3192	0.2489	-	-	-	-	-	-	1.9702	-	-	-	0.1047	0.1905	Bacteria	Proteobacteria	Deltaproteobacteria	Desulfobacterales	Desulfobacteraceae	uncultured
-	-	-	-	-	0.0398	-	-	-	-	0.0347	-	-	-	0.0334	0.0153	0.1333	0.1548	Bacteria	Proteobacteria	Deltaproteobacteria	Desulfobacterales	Desulfobulbaceae	Desulfobulbus
-	-	-	-	-	-	-	-	-	0.0328	-	-	-	-	1.8946	3.8832	0.7044	0.3811	Bacteria	Proteobacteria	Deltaproteobacteria	Desulfobacterales	Desulfobulbaceae	Desulfocapsa
0.1484	-	-	-	-	-	-	-	-	-	-	-	-	-	-	-	-	-	Bacteria	Proteobacteria	Deltaproteobacteria	Desulfobacterales	Desulfobulbaceae	Desulfofustis
-	-	0.0276	-	-	-	-	-	-	-	-	-	-	-	-	-	0.019	-	Bacteria	Proteobacteria	Deltaproteobacteria	Desulfobacterales	Desulfobulbaceae	Desulfopila
-	-	-	-	-	-	-	-	-	-	-	-	-	-	5.4274	5.7484	2.9034	2.3818	Bacteria	Proteobacteria	Deltaproteobacteria	Desulfobacterales	Desulfobulbaceae	Desulfurivibrio
0.705	-	-	-	0.0684	0.0498	-	-	-	-	-	-	-	-	-	-	-	-	Bacteria	Proteobacteria	Deltaproteobacteria	Desulfobacterales	Desulfobulbaceae	uncultured
-	-	-	-	-	-	-	-	-	-	0.3465	-	-	-	-	-	-	-	Bacteria	Proteobacteria	Deltaproteobacteria	Desulfobacterales	Nitrospinaceae	Candidatus Entotheonella
-	-	-	-	-	0.01	-	-	-	-	-	-	-	-	-	-	-	0.0119	Bacteria	Proteobacteria	Deltaproteobacteria	Desulfobacterales	Nitrospinaceae	uncultured
-	-	-	-	-	0.01	-	-	-	-	-	-	-	-	-	-	-	-	Bacteria	Proteobacteria	Deltaproteobacteria	Desulfovibrionales	Desulfohalobiaceae	Desulfonatronospira
0.0371	-	0.1656	-	0.114	0.2389	-	-	-	-	-	-	-	-	-	-	-	-	Bacteria	Proteobacteria	Deltaproteobacteria	Desulfovibrionales	Desulfohalobiaceae	Desulfovermiculus
-	-	0.0276	-	-	-	-	-	-	-	-	-	-	-	-	-	-	-	Bacteria	Proteobacteria	Deltaproteobacteria	Desulfovibrionales	Desulfonatronaceae	Desulfonatronum
0.2968	-	0.3036	-	0.0342	0.0597	-	-	-	-	-	-	-	-	-	-	-	-	Bacteria	Proteobacteria	Deltaproteobacteria	Desulfovibrionales	Desulfovibrionaceae	Desulfovibrio
-	-	0.0276	-	0.057	0.01	-	-	-	-	-	-	-	-	-	-	-	-	Bacteria	Proteobacteria	Deltaproteobacteria	Desulfurellales	Desulfurellaceae
0.0742	-	-	-	-	-	-	-	-	-	-	-	-	-	-	-	-	-	Bacteria	Proteobacteria	Deltaproteobacteria	Desulfuromonadales	Desulfuromonadaceae	Desulfuromonas
-	-	-	-	-	-	-	-	-	-	-	-	-	-	0.0111	-	-	-	Bacteria	Proteobacteria	Deltaproteobacteria	Desulfuromonadales	Desulfuromonadaceae	Desulfuromusa
-	-	-	-	0.0114	-	-	-	-	-	-	-	-	-	0.9473	1.5288	0.4284	0.4168	Bacteria	Proteobacteria	Deltaproteobacteria	Desulfuromonadales	Desulfuromonadaceae	Pelobacter
-	-	-	-	-	-	-	-	-	-	-	-	-	-	-	0.1529	0.0095	-	Bacteria	Proteobacteria	Deltaproteobacteria	Desulfuromonadales	GR-WP33-58
0.0371	-	-	-	0.0114	-	-	-	-	-	-	-	-	-	-	-	-	-	Bacteria	Proteobacteria	Deltaproteobacteria	Desulfuromonadales	Geobacteraceae	Geothermobacter
-	-	-	-	0.1026	0.0398	-	-	-	-	-	-	-	-	-	-	-	-	Bacteria	Proteobacteria	Deltaproteobacteria	GR-WP33-30
0.0371	-	0.0552	-	0.0798	0.0498	-	0.641	-	-	-	0.5201	-	-	-	-	-	-	Bacteria	Proteobacteria	Deltaproteobacteria	Myxococcales	0319-6G20
-	0.3817	-	-	-	-	-	-	-	-	-	-	-	-	-	-	-	-	Bacteria	Proteobacteria	Deltaproteobacteria	Myxococcales	Cystobacterineae	Cystobacteraceae
0.0742	1.9084	-	-	-	-	-	-	-	-	-	-	-	-	-	-	-	-	Bacteria	Proteobacteria	Deltaproteobacteria	Myxococcales	Cystobacterineae	uncultured
0.0371	-	-	-	-	0.01	-	-	-	-	-	-	-	-	-	-	-	-	Bacteria	Proteobacteria	Deltaproteobacteria	Myxococcales	JG37-AG-15
-	-	-	-	-	-	-	-	-	-	-	-	-	-	-	-	0.019	-	Bacteria	Proteobacteria	Deltaproteobacteria	Myxococcales	MSB-4B10
0.0371	-	-	-	-	0.0199	-	-	-	-	-	-	-	-	-	-	-	-	Bacteria	Proteobacteria	Deltaproteobacteria	Myxococcales	Nannocystineae	Haliangiaceae
0.5566	-	-	-	0.0228	0.0498	-	-	-	-	-	-	-	-	-	-	0.0381	0.0238	Bacteria	Proteobacteria	Deltaproteobacteria	Myxococcales	Nannocystineae	uncultured
0.0742	-	-	-	-	-	-	1.0848	0.1305	-	-	-	-	-	-	-	-	-	Bacteria	Proteobacteria	Deltaproteobacteria	Myxococcales	Sorangiineae	uncultured
0.0742	-	-	-	0.0114	0.0398	-	-	-	-	-	-	-	-	-	-	-	-	Bacteria	Proteobacteria	Deltaproteobacteria	Myxococcales	VHS-B3-70
-	-	-	-	-	0.01	-	-	-	-	-	-	-	0.3622	-	-	-	-	Bacteria	Proteobacteria	Deltaproteobacteria	Order Incertae Sedis	Syntrophorhabdaceae	Syntrophorhabdus
-	-	0.138	-	0.0342	0.0199	-	-	-	-	-	-	-	-	-	-	0.0095	-	Bacteria	Proteobacteria	Deltaproteobacteria	SAR324 clade(Marine group B)
-	-	-	-	0.0114	-	0.0763	0.2465	0.4289	0.0109	1.4207	-	-	0.1976	-	-	-	-	Bacteria	Proteobacteria	Deltaproteobacteria	Sh765B-TzT-29
-	-	-	-	0.0684	0.0498	-	0.1479	0.4289	-	-	-	-	1.2512	-	-	-	0.0119	Bacteria	Proteobacteria	Deltaproteobacteria	Sva0485
0.1855	-	-	-	-	-	-	-	-	-	-	-	-	-	-	-	-	-	Bacteria	Proteobacteria	Deltaproteobacteria	Syntrophobacterales	Syntrophaceae	Desulfomonile
-	-	-	-	-	0.01	-	-	-	-	-	-	-	-	-	-	-	-	Bacteria	Proteobacteria	Deltaproteobacteria	Syntrophobacterales	Syntrophaceae	uncultured
0.0371	-	-	-	0.0684	0.0199	-	-	-	-	-	-	-	-	-	-	0.0095	-	Bacteria	Proteobacteria	Deltaproteobacteria	Syntrophobacterales	Syntrophobacteraceae	uncultured
-	-	-	-	-	0.01	-	-	-	-	-	-	-	-	0.0223	0.0612	0.3141	0.1905	Bacteria	Proteobacteria	Epsilonproteobacteria	Campylobacterales	Campylobacteraceae	Arcobacter
-	-	11.013	-	0.0228	-	-	-	-	-	-	-	-	-	1.928	1.116	0.0286	0.0357	Bacteria	Proteobacteria	Epsilonproteobacteria	Campylobacterales	Campylobacteraceae	Sulfurospirillum
-	-	-	-	-	-	-	-	-	-	-	-	-	-	0.0557	0.0153	0.1904	0.2501	Bacteria	Proteobacteria	Epsilonproteobacteria	Campylobacterales	Helicobacteraceae
-	-	0.3588	-	47.2016	75.6894	-	-	0.5408	0.0109	-	-	-	-	47.4758	48.8763	4.2456	4.3944	Bacteria	Proteobacteria	Epsilonproteobacteria	Campylobacterales	Helicobacteraceae	Sulfurimonas
1.0761	0.7634	0.0552	-	0.5813	-	-	2.2682	0.0186	-	-	-	-	0.0329	28.5523	21.5563	36.7825	30.6776	Bacteria	Proteobacteria	Epsilonproteobacteria	Campylobacterales	Helicobacteraceae	Sulfurovum
-	-	-	-	-	-	-	-	-	-	-	-	-	-	0.0111	0.1376	0.0952	0.0715	Bacteria	Proteobacteria	Epsilonproteobacteria	Campylobacterales	Helicobacteraceae	uncultured
-	-	-	-	-	-	-	-	-	-	-	-	-	-	0.0669	0.0306	0.1333	0.0953	Bacteria	Proteobacteria	Epsilonproteobacteria	Nautiliales	Nautiliaceae	Nitratifractor
-	-	-	-	-	-	0.916	1.5779	0.317	-	0.9009	3.5661	3.1416	0.2963	-	-	-	-	Bacteria	Proteobacteria	Gammaproteobacteria	Acidithiobacillales	Acidithiobacillaceae	Acidithiobacillus
-	-	-	-	-	-	-	-	0.0186	-	0.2772	-	-	0.0329	-	-	-	-	Bacteria	Proteobacteria	Gammaproteobacteria	Acidithiobacillales	Thermithiobacillaceae	Thermithiobacillus
-	-	-	0.3272	-	-	-	-	-	-	-	-	-	-	-	-	-	-	Bacteria	Proteobacteria	Gammaproteobacteria	Alteromonadales	Alteromonadaceae	Marinimicrobium
-	-	-	-	-	0.0796	-	-	0.0373	-	0.797	-	-	-	-	-	-	-	Bacteria	Proteobacteria	Gammaproteobacteria	Alteromonadales	Alteromonadaceae	Marinobacter
-	-	-	-	-	-	-	-	-	-	0.104	-	-	-	-	-	-	-	Bacteria	Proteobacteria	Gammaproteobacteria	Alteromonadales	Alteromonadaceae	Melitea
-	-	-	0.0654	-	-	-	-	-	-	-	-	-	-	-	-	-	-	Bacteria	Proteobacteria	Gammaproteobacteria	Alteromonadales	Alteromonadaceae	Microbulbifer
-	-	-	-	-	-	-	-	-	-	0.0347	-	-	-	-	-	-	-	Bacteria	Proteobacteria	Gammaproteobacteria	Alteromonadales	Alteromonadaceae	SAR92 clade
0.1855	-	-	-	-	-	-	-	-	-	-	-	-	-	-	-	-	-	Bacteria	Proteobacteria	Gammaproteobacteria	Alteromonadales	Shewanellaceae	Shewanella
-	-	-	-	-	-	-	-	-	-	-	-	-	-	-	0.0153	0.1238	0.0238	Bacteria	Proteobacteria	Gammaproteobacteria	Chromatiales	Chromatiaceae	Nitrosococcus
-	-	-	-	-	0.01	-	-	-	-	-	-	-	-	-	-	-	-	Bacteria	Proteobacteria	Gammaproteobacteria	Chromatiales	Chromatiaceae	Rheinheimera
0.0742	-	-	-	-	-	-	-	-	-	-	-	-	-	0.0111	0.0306	6.2732	13.0166	Bacteria	Proteobacteria	Gammaproteobacteria	Chromatiales	Ectothiorhodospiraceae	Thiohalospira
-	-	-	-	-	-	-	-	-	-	-	-	-	-	-	-	0.0095	0.0238	Bacteria	Proteobacteria	Gammaproteobacteria	Chromatiales	Ectothiorhodospiraceae	uncultured
-	-	-	-	-	-	-	-	-	-	-	-	-	0.0988	-	-	-	0.0119	Bacteria	Proteobacteria	Gammaproteobacteria	Chromatiales	Granulosicoccaceae	Granulosicoccus
-	-	-	-	-	-	-	-	-	-	-	-	-	-	0.0111	-	17.1157	8.503	Bacteria	Proteobacteria	Gammaproteobacteria	Chromatiales	Halothiobacillaceae	Halothiobacillus
-	-	-	-	-	-	0.5725	-	-	-	-	-	-	-	-	-	-	-	Bacteria	Proteobacteria	Gammaproteobacteria	Chromatiales	Halothiobacillaceae	Thiovirga
-	-	-	-	-	-	-	-	-	-	-	-	-	0.0988	-	-	-	-	Bacteria	Proteobacteria	Gammaproteobacteria	Chromatiales	Halothiobacillaceae	uncultured
-	-	-	-	-	-	-	-	-	-	0.1386	-	-	-	-	-	-	-	Bacteria	Proteobacteria	Gammaproteobacteria	E01-9C-26 marine group
0.5195	-	0.0552	-	0.0114	-	-	-	-	-	-	-	-	-	-	0.0459	-	-	Bacteria	Proteobacteria	Gammaproteobacteria	Enterobacteriales	Enterobacteriaceae	Citrobacter
0.0371	-	-	-	-	-	0.1527	-	-	0.0984	0.0347	-	-	0.0659	-	-	-	-	Bacteria	Proteobacteria	Gammaproteobacteria	Enterobacteriales	Enterobacteriaceae	Enterobacter
-	0.3817	0.0276	-	-	0.01	0.4962	-	0.0186	0.5029	-	-	1.7039	-	-	-	-	-	Bacteria	Proteobacteria	Gammaproteobacteria	Enterobacteriales	Enterobacteriaceae	Escherichia-Shigella
-	-	-	-	-	-	-	-	-	0.0219	-	-	-	-	-	-	-	-	Bacteria	Proteobacteria	Gammaproteobacteria	Enterobacteriales	Enterobacteriaceae	Morganella
-	-	0.0828	-	-	-	-	-	-	-	-	0.8172	-	-	-	-	-	-	Bacteria	Proteobacteria	Gammaproteobacteria	Enterobacteriales	Enterobacteriaceae	Pantoea
-	-	-	-	-	-	-	-	-	0.1312	-	-	-	-	-	-	-	-	Bacteria	Proteobacteria	Gammaproteobacteria	Enterobacteriales	Enterobacteriaceae	Proteus
0.1113	-	-	-	-	-	-	-	-	-	-	-	-	-	-	-	-	-	Bacteria	Proteobacteria	Gammaproteobacteria	Enterobacteriales	Enterobacteriaceae	Serratia
-	-	-	-	-	-	-	-	-	-	-	-	-	-	-	-	0.019	-	Bacteria	Proteobacteria	Gammaproteobacteria	HOC36
-	-	0.1656	-	-	-	-	-	-	-	-	-	-	-	-	0.0612	-	-	Bacteria	Proteobacteria	Gammaproteobacteria	Legionellales	Coxiellaceae	Aquicella
0.1855	-	0.0276	-	0.0342	0.0199	-	-	-	-	-	-	-	-	-	-	0.0095	-	Bacteria	Proteobacteria	Gammaproteobacteria	Legionellales	Coxiellaceae	Coxiella
-	-	-	2.4215	-	-	-	-	-	-	-	-	-	-	-	-	-	-	Bacteria	Proteobacteria	Gammaproteobacteria	Legionellales	Coxiellaceae	Rickettsiella
-	-	0.0276	-	0.0228	0.0299	-	-	-	-	-	0.0743	-	-	-	-	-	-	Bacteria	Proteobacteria	Gammaproteobacteria	NKB5
-	-	-	-	-	-	-	-	-	-	-	-	-	-	-	-	0.0095	-	Bacteria	Proteobacteria	Gammaproteobacteria	Oceanospirillales	Halomonadaceae	Chromohalobacter
-	-	-	-	-	-	-	-	-	-	-	-	-	-	-	0.0153	-	-	Bacteria	Proteobacteria	Gammaproteobacteria	Oceanospirillales	Halomonadaceae	Salicola
-	-	-	-	-	-	-	-	-	-	-	-	-	-	-	-	-	0.0119	Bacteria	Proteobacteria	Gammaproteobacteria	Oceanospirillales	Halomonadaceae	uncultured
-	-	-	-	-	-	-	-	-	-	-	0.3715	-	-	-	-	-	-	Bacteria	Proteobacteria	Gammaproteobacteria	Oceanospirillales	Litoricolaceae	Litoricola
-	-	0.3312	-	-	-	0.4962	-	-	-	0.9356	-	2.1299	0.2963	-	-	-	-	Bacteria	Proteobacteria	Gammaproteobacteria	Oceanospirillales	SAR86 clade
-	-	-	-	0.0684	-	-	-	-	-	-	-	-	-	0.0111	-	0.2665	0.2144	Bacteria	Proteobacteria	Gammaproteobacteria	Oceanospirillales	SUP05 cluster
-	-	-	-	-	-	-	-	-	-	-	-	0.0532	-	-	-	-	-	Bacteria	Proteobacteria	Gammaproteobacteria	Oceanospirillales	ZD0405
-	-	-	0.2618	-	-	-	-	-	-	-	-	-	-	-	-	-	-	Bacteria	Proteobacteria	Gammaproteobacteria	Order Incertae Sedis	Family Incertae Sedis	Marinicella
-	-	0.0276	-	-	-	-	-	-	-	-	-	-	-	-	-	-	-	Bacteria	Proteobacteria	Gammaproteobacteria	Order Incertae Sedis	Family Incertae Sedis	Sedimenticola
-	-	-	-	-	-	-	-	-	-	-	-	-	-	-	-	0.9043	0.4168	Bacteria	Proteobacteria	Gammaproteobacteria	Order Incertae Sedis	Family Incertae Sedis	Thiohalophilus
-	-	-	-	-	-	-	-	-	-	-	-	-	-	-	-	0.0571	0.7622	Bacteria	Proteobacteria	Gammaproteobacteria	Order Incertae Sedis	Family Incertae Sedis	Thiohalorhabdus
-	-	-	-	-	-	-	-	-	-	-	-	1.4377	-	-	-	-	-	Bacteria	Proteobacteria	Gammaproteobacteria	Order Incertae Sedis	Family Incertae Sedis	Thioprofundum
-	-	-	-	-	-	-	0.7396	-	-	-	-	-	-	-	-	-	-	Bacteria	Proteobacteria	Gammaproteobacteria	Pasteurellales	Pasteurellaceae	Actinobacillus
0.0371	-	-	2.4215	-	-	-	-	-	0.0984	-	-	-	-	-	-	-	-	Bacteria	Proteobacteria	Gammaproteobacteria	Pasteurellales	Pasteurellaceae	Haemophilus
0.0371	0.3817	0.0276	0.9162	-	-	0.0382	0.4931	0.1865	-	0.3119	-	-	-	-	0.0153	-	0.0119	Bacteria	Proteobacteria	Gammaproteobacteria	Pseudomonadales	Moraxellaceae	Acinetobacter
-	-	-	-	-	0.0199	-	-	-	-	-	-	-	-	-	-	-	-	Bacteria	Proteobacteria	Gammaproteobacteria	Pseudomonadales	Moraxellaceae	Alkanindiges
-	-	-	-	-	-	-	-	-	-	-	-	-	0.0329	-	-	-	-	Bacteria	Proteobacteria	Gammaproteobacteria	Pseudomonadales	Moraxellaceae	Psychrobacter
52.9499	1.5267	0.3588	0.4581	0.5357	0.4679	-	-	-	0.0765	1.0742	-	-	-	0.4012	0.5198	0.1142	0.1191	Bacteria	Proteobacteria	Gammaproteobacteria	Pseudomonadales	Pseudomonadaceae	Pseudomonas
-	-	-	-	-	-	-	-	-	-	-	-	-	-	0.0111	-	-	-	Bacteria	Proteobacteria	Gammaproteobacteria	Pseudomonadales	Pseudomonadaceae	uncultured
-	-	-	-	-	-	-	-	-	-	-	-	-	-	-	-	0.0095	-	Bacteria	Proteobacteria	Gammaproteobacteria	Sva0071
-	-	-	-	-	-	-	-	-	-	-	-	-	-	-	-	0.3808	0.1548	Bacteria	Proteobacteria	Gammaproteobacteria	Thiotrichales	Piscirickettsiaceae	Cycloclasticus
-	-	-	-	18.4088	0.0199	-	-	-	-	-	-	-	-	0.0111	-	0.8377	1.5363	Bacteria	Proteobacteria	Gammaproteobacteria	Thiotrichales	Piscirickettsiaceae	Thiomicrospira
-	-	-	-	-	-	-	-	-	-	-	-	-	-	-	-	0.0095	-	Bacteria	Proteobacteria	Gammaproteobacteria	Thiotrichales	Piscirickettsiaceae	uncultured
-	-	-	-	0.114	0.0398	0.5344	0.1972	0.0559	-	0.7277	0.6686	2.9286	0.1646	-	0.0306	-	-	Bacteria	Proteobacteria	Gammaproteobacteria	Thiotrichales	Thiotrichaceae	Thiothrix
-	-	-	-	-	-	-	-	-	-	-	-	-	-	-	-	0.0095	-	Bacteria	Proteobacteria	Gammaproteobacteria	Xanthomonadales	Sinobacteraceae	JTB255 marine benthic group
0.4453	-	-	-	-	0.0199	-	-	-	-	-	-	-	-	-	-	-	-	Bacteria	Proteobacteria	Gammaproteobacteria	Xanthomonadales	Sinobacteraceae	Nevskia
-	-	-	0.5236	-	-	-	-	0.3357	-	-	-	-	-	-	-	-	0.0119	Bacteria	Proteobacteria	Gammaproteobacteria	Xanthomonadales	Sinobacteraceae	uncultured
0.1855	-	0.0552	-	0.0228	-	-	-	0.6341	-	-	-	-	-	-	-	-	-	Bacteria	Proteobacteria	Gammaproteobacteria	Xanthomonadales	Xanthomonadaceae	Pseudoxanthomonas
1.2987	1.145	0.0552	29.0576	-	-	1.2595	0.5424	0.5968	0.1531	0.5198	0.2229	0.852	0.5268	-	0.0306	0.0095	0.0119	Bacteria	Proteobacteria	Gammaproteobacteria	Xanthomonadales	Xanthomonadaceae	Stenotrophomonas
-	-	-	-	-	-	-	-	-	-	0.4158	0.0743	0.0532	-	-	-	-	-	Bacteria	Proteobacteria	Gammaproteobacteria	Xanthomonadales	Xanthomonadaceae	uncultured
-	0.7634	-	0.1963	0.0456	0.1195	-	-	-	-	-	-	-	-	-	-	-	-	Bacteria	Proteobacteria	TA18
-	-	0.0828	-	-	-	-	-	-	-	-	-	-	-	0.1226	0.0764	0.0095	0.2382	Bacteria	RF3
-	-	-	-	-	-	-	0.0986	-	-	0.104	0.0743	0.7987	1.0866	-	-	-	-	Bacteria	S2R-29
-	-	0.414	-	-	-	-	-	-	-	-	-	-	-	-	-	-	-	Bacteria	SM2F11
-	-	-	-	0.0114	-	-	-	-	-	-	-	-	-	-	-	0.0095	-	Bacteria	Spirochaetes	Spirochaetes	JS624-8
-	-	-	-	0.0228	0.0498	-	-	-	-	-	-	-	-	-	-	-	-	Bacteria	Spirochaetes	Spirochaetes	ST12-K34
-	-	-	-	-	-	-	0.5424	0.0373	-	0.2079	1.1887	-	1.2183	-	-	-	-	Bacteria	Spirochaetes	Spirochaetes	Spirochaetales	Brevinemataceae	Brevinema
-	-	-	-	-	-	0.8015	0.4438	0.2424	-	0.4851	1.4859	0.2662	0.5268	-	-	-	-	Bacteria	Spirochaetes	Spirochaetes	Spirochaetales	Leptospiraceae	Leptonema
-	-	-	-	-	-	-	0.0986	-	-	0.2772	0.0743	-	0.1317	-	-	-	-	Bacteria	Spirochaetes	Spirochaetes	Spirochaetales	Leptospiraceae	Leptospira
-	-	-	-	-	-	-	0.0493	0.0746	-	0.0347	-	-	-	-	-	-	-	Bacteria	Spirochaetes	Spirochaetes	Spirochaetales	Leptospiraceae	Turneriella
-	-	-	-	-	-	-	-	0.6154	-	-	-	-	0.0329	-	-	-	-	Bacteria	Spirochaetes	Spirochaetes	Spirochaetales	Leptospiraceae	uncultured
-	-	-	-	-	-	0.1145	0.1972	0.0373	-	0.4158	0.3715	1.0117	-	0.5684	0.9173	-	0.0238	Bacteria	Spirochaetes	Spirochaetes	Spirochaetales	PL-11B10
0.8534	-	0.8832	0.1309	0.5129	0.3186	-	-	-	-	-	-	0.3195	-	-	-	0.0381	0.0119	Bacteria	Spirochaetes	Spirochaetes	Spirochaetales	Spirochaetaceae	Spirochaeta
-	-	0.0552	-	0.0798	0.0498	-	-	-	-	-	-	-	-	-	-	-	-	Bacteria	Spirochaetes	Spirochaetes	Spirochaetales	Spirochaetaceae	uncultured
0.0742	-	0.2208	-	0.4331	0.1593	-	-	0.1865	-	0.0347	0.8915	-	-	-	-	-	-	Bacteria	TA06
-	-	1.4077	-	0.0342	0.0597	-	-	0.0186	-	-	-	-	-	-	-	0.0095	0.0119	Bacteria	TM6
-	-	0.0552	-	-	-	-	-	-	-	-	-	-	-	-	-	-	-	Bacteria	Tenericutes	Mollicutes	Acholeplasmatales	Acholeplasmataceae	Acholeplasma
-	-	-	0.3272	-	-	-	-	-	-	-	-	-	-	-	-	-	-	Bacteria	Tenericutes	Mollicutes	Entomoplasmatales	Spiroplasmataceae	Spiroplasma
-	-	-	-	-	-	-	-	-	0.0547	-	-	-	-	-	-	-	-	Bacteria	Tenericutes	Mollicutes	Mycoplasmatales	Mycoplasmataceae	Mycoplasma
-	-	0.5244	-	-	-	-	-	-	-	-	-	0.1065	-	-	-	-	-	Bacteria	Tenericutes	Mollicutes	RF9
-	-	-	-	-	-	0.3435	0.0493	-	-	-	-	-	0.0329	-	-	-	-	Bacteria	Thermotogae	Thermotogae	Thermotogales	Thermotogaceae	EM3
-	-	-	-	-	-	-	-	-	-	-	-	0.3195	0.3293	-	-	-	-	Bacteria	Thermotogae	Thermotogae	Thermotogales	Thermotogaceae	GAL15
-	-	-	-	-	-	-	-	0.2424	-	0.0347	-	-	0.0329	-	-	-	-	Bacteria	Verrucomicrobia	Candidatus Methylacidiphilum
-	-	-	-	-	-	-	-	-	0.0656	0.5544	-	-	-	-	-	-	-	Bacteria	Verrucomicrobia	Opitutae	Opitutales	Opitutaceae	Opitutus
-	-	-	-	-	-	-	-	-	-	-	-	-	-	0.0892	0.107	-	-	Bacteria	Verrucomicrobia	Opitutae	vadinHA64
-	-	-	-	-	-	-	-	-	-	-	-	-	0.0329	-	-	-	-	Bacteria	Verrucomicrobia	Spartobacteria	Chthoniobacterales	DA101 soil group
-	-	-	-	-	-	-	-	0.0186	-	-	-	-	-	-	-	-	-	Bacteria	Verrucomicrobia	Spartobacteria	Chthoniobacterales	zEL20
-	-	-	-	-	-	-	-	-	-	-	-	-	-	0.0111	0.0153	-	-	Bacteria	WCHB1-60
