# Supplementary material for: Microbial and Chemical Characterization of Underwater Fresh Water Springs in the Dead Sea
Source: PLoS One. 2012 Jun 5;7(6):e38319. doi: 10.1371/journal.pone.0038319 (PMC3367964; doi:10.1371/journal.pone.0038319)
Supplement: Table S4 — A list of Archaeal taxonomic paths and their relative abundance in the samples. Where possible, the taxonomic path is resolved down to the genus level (depth 6). The list contains also the Bacterial (Bacteria*) sequences obtained using the Archaeal specific primers. The table is available as a separate file (XLS) [file pone.0038319.s011.xls]

## Sheet: aspo_-_deadsea_ssu_--_configura
W_SP1	W_SP1A	W_SP2	W_SP3	S_SP1A	S_SP2	WB_SP2a	S_SP3	S_REF	GB_SP12	GB2_SP12	Tax depth 1 (Domain level)	Tax depth 2 (Phylum level)	Tax depth 3 (Class level)	Tax depth 4 (Order level)	Tax depth 5 (Family level)	Tax depth 6 (Genus level)
-	-	0.0163	0.015	-	-	-	-	-	-	-	Archaea	Crenarchaeota	Group C3
-	-	0.0163	-	-	-	-	-	-	-	-	Archaea	Crenarchaeota	Marine Benthic Group B
-	-	-	-	-	-	100	-	-	-	-	Archaea	Crenarchaeota	Marine Group I	Candidatus Nitrosoarchaeum
0.0796	-	-	-	-	-	-	-	-	-	-	Archaea	Crenarchaeota	Miscellaneous Crenarchaeotic Group
0.2865	-	0.0488	0.0299	-	-	-	-	-	-	-	Archaea	Euryarchaeota	Halobacteria	Halobacteriales	Deep Sea Euryarchaeotic Group(DSEG)
38.7554	3.65	47.8346	49.5362	-	-	-	-	-	0.2153	0.0192	Archaea	Euryarchaeota	Halobacteria	Halobacteriales	Deep Sea Hydrothermal Vent Gp 6(DHVEG-6)
9.3586	0.4831	4.2494	4.5631	-	-	-	-	-	-	-	Archaea	Euryarchaeota	Halobacteria	Halobacteriales	Deep Sea Hydrothermal Vent Gp 6(DHVEG-6)	Candidatus Parvarchaeum
0.0796	-	-	-	-	-	-	-	-	-	-	Archaea	Euryarchaeota	Halobacteria	Halobacteriales	Halobacteriaceae	Halarchaeum
-	-	-	-	-	-	-	-	-	-	0.048	Archaea	Euryarchaeota	Halobacteria	Halobacteriales	Halobacteriaceae	Haloarcula
0.1273	-	-	0.0898	-	-	-	-	-	-	0.6428	Archaea	Euryarchaeota	Halobacteria	Halobacteriales	Halobacteriaceae	Halobacterium
-	-	-	-	-	-	-	-	-	0.1076	0.0096	Archaea	Euryarchaeota	Halobacteria	Halobacteriales	Halobacteriaceae	Halobaculum
0.0159	7.0853	0.0163	-	-	-	-	-	-	90.5274	51.5495	Archaea	Euryarchaeota	Halobacteria	Halobacteriales	Halobacteriaceae	Halococcus
-	-	-	-	-	-	-	-	-	0.1076	0.0192	Archaea	Euryarchaeota	Halobacteria	Halobacteriales	Halobacteriaceae	Halomarina
-	-	-	-	-	-	-	-	-	0.1076	0.0576	Archaea	Euryarchaeota	Halobacteria	Halobacteriales	Halobacteriaceae	Haloplanus
-	-	-	-	-	-	-	-	-	0.1076	0.2207	Archaea	Euryarchaeota	Halobacteria	Halobacteriales	Halobacteriaceae	Halorhabdus
-	1.1272	-	-	-	-	-	-	-	6.028	4.3749	Archaea	Euryarchaeota	Halobacteria	Halobacteriales	Halobacteriaceae	uncultured
-	-	-	-	-	-	-	-	-	0.3229	0.1535	Archaea	Euryarchaeota	Halobacteria	Halobacteriales	MSP41
0.1114	-	0.2117	0.0598	-	-	-	-	-	-	-	Archaea	Euryarchaeota	Halobacteria	Halobacteriales	Marine Hydrothermal Vent Group(MHVG)
0.2387	3.7037	0.1954	0.0898	-	-	-	-	-	0.2153	0.0192	Archaea	Euryarchaeota	Halobacteria	Halobacteriales	Miscellaneous Euryarchaeotic Group(MEG)
0.5411	1.1272	1.4653	2.6631	-	-	-	-	-	-	-	Archaea	Euryarchaeota	Halobacteria	Halobacteriales	SM1K20
0.0159	-	-	-	-	-	-	-	-	-	-	Archaea	Euryarchaeota	Methanobacteria	Methanobacteriales	Methanobacteriaceae	Methanobrevibacter
0.0318	-	-	-	-	-	-	-	-	-	-	Archaea	Euryarchaeota	Methanococci	Methanococcales	Methanocaldococcaceae	Methanocaldococcus
0.0318	-	-	-	-	-	-	-	-	-	-	Archaea	Euryarchaeota	Methanomicrobia	Methanomicrobiales	Methanomicrobiaceae	uncultured
0.0318	-	-	-	-	-	-	-	-	-	-	Archaea	Euryarchaeota	Thermoplasmata	19c-33
0.2865	-	0.0651	-	-	-	-	-	-	-	-	Archaea	Euryarchaeota	Thermoplasmata	20a-9
0.0477	-	-	-	-	-	-	-	-	-	-	Archaea	Euryarchaeota	Thermoplasmata	Kazan-3A-21
0.0159	-	0.0163	-	-	-	-	-	-	-	-	Archaea	Euryarchaeota	Thermoplasmata	Thermoplasmatales
0.0159	-	-	-	-	-	-	-	-	-	-	Archaea	Euryarchaeota	Thermoplasmata	Thermoplasmatales	AMOS1A-4113-D04
0.0477	-	-	-	-	-	-	-	-	-	-	Archaea	Euryarchaeota	Thermoplasmata	Thermoplasmatales	CCA47
0.0477	-	-	-	-	-	-	-	-	-	-	Archaea	Euryarchaeota	Thermoplasmata	Thermoplasmatales	KTK 4A
0.0637	-	-	-	-	-	-	-	-	-	-	Archaea	Euryarchaeota	Thermoplasmata	Thermoplasmatales	MKCST-A3
0.4934	15.1369	0.114	-	-	-	-	-	-	-	0.0096	Archaea	Euryarchaeota	Thermoplasmata	Thermoplasmatales	Marine Benthic Group D and DHVEG-1
-	0.161	0.1465	-	-	-	-	-	-	-	-	Archaea	Euryarchaeota	Thermoplasmata	Thermoplasmatales	Terrestrial Miscellaneous Gp(TMEG)
0.0477	-	-	-	-	-	-	-	-	-	-	Archaea	Euryarchaeota	Thermoplasmata	WCHA1-57
-	9.5545	-	-	-	-	-	-	-	-	-	Bacteria*	Armatimonadetes
-	-	-	-	2.6198	-	-	-	0.5164	-	-	Bacteria*	Bacteroidetes	Cytophagia	Cytophagales	Cytophagaceae	Flexibacter
39.5512	34.3532	39.1403	23.5637	0.0749	92.9139	-	69.8498	-	2.1529	42.5213	Bacteria*	Candidate division OD1
7.1463	9.0177	4.6565	18.9856	0.7485	-	-	-	-	-	-	Bacteria*	Candidate division OP3
0.0477	-	-	-	-	-	-	-	-	-	-	Bacteria*	Candidate division WS3
-	-	-	-	-	-	-	-	1.0327	-	-	Bacteria*	Chlamydiae	Chlamydiae	Chlamydiales	Parachlamydiaceae	Candidatus Protochlamydia
0.0318	-	0.0326	0.4039	-	-	-	-	-	-	-	Bacteria*	Chlamydiae	Chlamydiae	Chlamydiales	Simkaniaceae
-	-	0.0163	-	-	-	-	-	-	-	-	Bacteria*	Chlamydiae	Chlamydiae	Chlamydiales	Simkaniaceae	Candidatus Fritschea
0.1432	-	-	-	-	-	-	-	-	-	-	Bacteria*	Chlamydiae	Chlamydiae	Chlamydiales	Simkaniaceae	Candidatus Rhabdochlamydia
-	-	-	-	-	-	-	-	-	-	0.0096	Bacteria*	Chlorobi	Chlorobia	Chlorobiales	Chlorobiaceae	uncultured
-	-	-	-	-	0.1907	-	-	-	-	-	Bacteria*	Chloroflexi
-	-	-	-	-	0.0318	-	-	-	-	-	Bacteria*	Firmicutes	Clostridia	Clostridiales	Clostridiaceae	Clostridium
-	-	0.0651	-	-	-	-	-	-	-	-	Bacteria*	Firmicutes	Clostridia	Clostridiales	Lachnospiraceae	uncultured
0.0159	-	0.1954	-	-	-	-	-	-	-	-	Bacteria*	Firmicutes	Clostridia	Clostridiales	Ruminococcaceae	uncultured
-	-	-	-	-	-	-	-	-	-	0.0192	Bacteria*	Firmicutes	Clostridia	D8A-2
0.1273	-	0.6675	-	-	-	-	-	-	0.1076	0.1439	Bacteria*	Hyd24-12
0.0477	-	-	-	-	-	-	-	-	-	-	Bacteria*	LD1-PA38
-	-	-	-	0.2246	-	-	-	-	-	-	Bacteria*	Lentisphaerae	Lentisphaeria
0.0637	-	0.3256	-	-	-	-	-	-	-	-	Bacteria*	Lentisphaerae	Lentisphaeria	Victivallales	Victivallaceae	uncultured
0.0318	-	-	-	13.3982	-	-	-	-	-	-	Bacteria*	Lentisphaerae	Lentisphaeria	WCHB1-41
0.1592	-	-	-	-	-	-	-	-	-	-	Bacteria*	NPL-UPA2
-	-	-	-	54.0419	-	-	-	-	-	-	Bacteria*	Nitrospirae	Nitrospira	Nitrospirales	0319-6A21
0.1273	-	-	-	-	-	-	-	-	-	-	Bacteria*	Planctomycetes	BD7-11
-	-	0.1791	-	-	-	-	-	-	-	-	Bacteria*	Planctomycetes	MD2896-B258
0.0477	-	-	-	-	-	-	-	-	-	-	Bacteria*	Planctomycetes	OM190
0.0796	-	-	-	-	-	-	-	-	-	-	Bacteria*	Planctomycetes	Phycisphaerae	ODP1230B30.09
-	-	-	-	0.2994	-	-	-	-	-	-	Bacteria*	Planctomycetes	Pla3 lineage
0.0318	-	0.0163	-	-	-	-	-	-	-	-	Bacteria*	Planctomycetes	Pla4 lineage
0.0477	-	-	-	-	-	-	-	-	-	-	Bacteria*	Planctomycetes	Planctomycetacia	Planctomycetales	Planctomycetaceae
0.6366	-	-	-	-	-	-	-	-	-	-	Bacteria*	Planctomycetes	Planctomycetacia	Planctomycetales	Planctomycetaceae	Pir4 lineage
0.0318	-	-	-	-	-	-	-	-	-	-	Bacteria*	Planctomycetes	Planctomycetacia	Planctomycetales	Planctomycetaceae	Rhodopirellula
-	7.0853	-	-	-	-	-	-	-	-	-	Bacteria*	Planctomycetes	Planctomycetacia	Planctomycetales	Planctomycetaceae	Singulisphaera
0.7799	-	0.2931	-	-	-	-	-	-	-	-	Bacteria*	Planctomycetes	Planctomycetacia	Planctomycetales	Planctomycetaceae	uncultured
-	-	-	-	0.1497	-	-	-	-	-	-	Bacteria*	Proteobacteria	Deltaproteobacteria	Desulfurellales	Desulfurellaceae	uncultured
0.0159	-	-	-	-	-	-	-	-	-	-	Bacteria*	Proteobacteria	Gammaproteobacteria	Pseudomonadales	Pseudomonadaceae	Pseudomonas
-	-	0.0163	-	-	-	-	-	-	-	-	Bacteria*	Proteobacteria	Gammaproteobacteria	Xanthomonadales	Sinobacteraceae	uncultured
-	-	-	-	-	-	-	-	-	-	0.1823	Bacteria*	Spirochaetes	Spirochaetes	JS624-8
-	-	-	-	-	-	-	-	0.3442	-	-	Bacteria*	TA06
-	-	-	-	-	6.8637	-	30.1502	98.1067	-	-	Bacteria*	Verrucomicrobia	Candidatus Methylacidiphilum
0.0637	0.9662	-	-	-	-	-	-	-	-	-	Bacteria*	Verrucomicrobia	OPB35 soil group
-	6.5486	-	-	-	-	-	-	-	-	-	Bacteria*	Verrucomicrobia	Spartobacteria	Chthoniobacterales	DA101 soil group
-	-	-	-	10.479	-	-	-	-	-	-	Bacteria*	Verrucomicrobia	Verrucomicrobiae	Verrucomicrobiales	DEV007
-	-	-	-	17.9641	-	-	-	-	-	-	Bacteria*	Verrucomicrobia	Verrucomicrobiae	Verrucomicrobiales	Verrucomicrobiaceae	Roseibacillus
